# Supplementary material for: p120 catenin recruits HPV to γ-secretase to promote virus infection
Source: PLoS Pathog. 2020 Oct 21;16(10):e1008946. doi: 10.1371/journal.ppat.1008946 (PMC7577436; doi:10.1371/journal.ppat.1008946)
Supplement: S1 Table — Full results from Inoue et al., 2018 of L2 immunoprecipitation-mass spectrometry performed on samples of HeLa cells infected with WT HPV26.L2F for 16 hrs or uninfected cell extract incubated with purified HPV16 PsV (called mock-infected in table). The total number of peptides corresponding to the mock or HPV-infected cells are bolded. The results for p120 are highlighted in green. (XLSX) [file ppat.1008946.s002.xlsx]

## Sheet: sort 1
reference	Gene Symbol	Annotation	MWT(kDa)	Unique Mock	Total Mock	Unique HPV	Total HPV	Sum Intensity Mock	Sum Intensity HPV	lowest value	Mock	HPV
P02545_LMNA_HUMAN	LMNA	Prelamin-A/C OS=Homo sapiens GN=LMNA PE=1 SV=1	74.09	30	45	39	86	46000000	440000000	46000000	1	9.56522
Q15208_STK38_HUMAN	STK38	Serine/threonine-protein kinase 38 OS=Homo sapiens GN=STK38 PE=1 SV=1	54.16	25	102	23	76	1600000000	820000000	820000000	1.95122	1
P62805_H4_HUMAN	HIST1H4A	Histone H4 OS=Homo sapiens GN=HIST1H4A PE=1 SV=2	11.36	8	29	9	52	290000000	1300000000	290000000	1	4.48276
P78527_PRKDC_HUMAN	PRKDC	DNA-dependent protein kinase catalytic subunit OS=Homo sapiens GN=PRKDC PE=1 SV=3	468.79	39	46	35	39	6200000	7400000	6200000	1	1.19355
P38646_GRP75_HUMAN	HSPA9	Stress-70 protein, mitochondrial OS=Homo sapiens GN=HSPA9 PE=1 SV=2	73.63	28	40	28	38	42000000	38000000	38000000	1.10526	1
P50402_EMD_HUMAN	EMD	Emerin OS=Homo sapiens GN=EMD PE=1 SV=1	28.98	4	4	10	29	710000	13000000	710000	1	18.3099
P33778_H2B1B_HUMAN	HIST1H2BB	Histone H2B type 1-B OS=Homo sapiens GN=HIST1H2BB PE=1 SV=2	13.94	5	15	7	29	29000000	73000000	29000000	1	2.51724
P09874_PARP1_HUMAN	PARP1	Poly [ADP-ribose] polymerase 1 OS=Homo sapiens GN=PARP1 PE=1 SV=4	113.01	28	34	24	28	12000000	17000000	12000000	1	1.41667
P07355_ANXA2_HUMAN	ANXA2	Annexin A2 OS=Homo sapiens GN=ANXA2 PE=1 SV=2	38.58	11	12	24	27	1900000	12000000	1900000	1	6.31579
P40939_ECHA_HUMAN	HADHA	Trifunctional enzyme subunit alpha, mitochondrial OS=Homo sapiens GN=HADHA PE=1 SV=2	82.95	26	38	22	27	14000000	13000000	13000000	1.07692	1
P11021_GRP78_HUMAN	HSPA5	78 kDa glucose-regulated protein OS=Homo sapiens GN=HSPA5 PE=1 SV=2	72.29	23	28	22	26	10000000	14000000	10000000	1	1.4
Q9Y2H1_ST38L_HUMAN	STK38L	Serine/threonine-protein kinase 38-like OS=Homo sapiens GN=STK38L PE=1 SV=3	53.97	18	36	13	26	130000000	93000000	93000000	1.39785	1
P01857_IGHG1_HUMAN	IGHG1	Ig gamma-1 chain C region OS=Homo sapiens GN=IGHG1 PE=1 SV=1	36.08	1	1	10	24	45000	170000000	45000	1	3777.78
P02786_TFR1_HUMAN	TFRC	Transferrin receptor protein 1 OS=Homo sapiens GN=TFRC PE=1 SV=2	84.82	18	20	20	24	9100000	15000000	9100000	1	1.64835
Q15036_SNX17_HUMAN	SNX17	Sorting nexin-17 OS=Homo sapiens GN=SNX17 PE=1 SV=1	52.87	12	14	17	23	3400000	19000000	3400000	1	5.58824
Q08945_SSRP1_HUMAN	SSRP1	FACT complex subunit SSRP1 OS=Homo sapiens GN=SSRP1 PE=1 SV=1	81.02	12	14	15	23	4200000	12000000	4200000	1	2.85714
P12956_XRCC6_HUMAN	XRCC6	X-ray repair cross-complementing protein 6 OS=Homo sapiens GN=XRCC6 PE=1 SV=2	69.8	24	39	18	23	27000000	12000000	12000000	2.25	1
P14735_IDE_HUMAN	IDE	Insulin-degrading enzyme OS=Homo sapiens GN=IDE PE=1 SV=4	117.89	0	0	19	22	0	14000000	14000000	0	1
P02787_TRFE_HUMAN	TF	Serotransferrin OS=Homo sapiens GN=TF PE=1 SV=3	77.01	0	0	18	22	0	20000000	20000000	0	1
P19474_RO52_HUMAN	TRIM21	E3 ubiquitin-protein ligase TRIM21 OS=Homo sapiens GN=TRIM21 PE=1 SV=1	54.14	12	24	11	21	43000000	32000000	32000000	1.34375	1
P11142_HSP7C_HUMAN	HSPA8	Heat shock cognate 71 kDa protein OS=Homo sapiens GN=HSPA8 PE=1 SV=1	70.85	14	21	14	20	5200000	11000000	5200000	1	2.11538
P43121_MUC18_HUMAN	MCAM	Cell surface glycoprotein MUC18 OS=Homo sapiens GN=MCAM PE=1 SV=2	71.56	10	12	15	19	4900000	14000000	4900000	1	2.85714
P08670_VIME_HUMAN	VIM	Vimentin OS=Homo sapiens GN=VIM PE=1 SV=4	53.62	13	21	13	19	9500000	11000000	9500000	1	1.15789
P42166_LAP2A_HUMAN	TMPO	Lamina-associated polypeptide 2, isoform alpha OS=Homo sapiens GN=TMPO PE=1 SV=2	75.45	9	10	15	18	1200000	8300000	1200000	1	6.91667
P06748_NPM_HUMAN	NPM1	Nucleophosmin OS=Homo sapiens GN=NPM1 PE=1 SV=2	32.55	6	12	10	18	6000000	17000000	6000000	1	2.83333
IGKC_MOUSE		Ig kappa chain C region OS=Mus musculus PE=1 SV=1	11.77	2	18	3	18	39000000	20000000	20000000	1.95	1
P19338_NUCL_HUMAN	NCL	Nucleolin OS=Homo sapiens GN=NCL PE=1 SV=3	76.57	17	21	16	18	24000000	14000000	14000000	1.71429	1
P20700_LMNB1_HUMAN	LMNB1	Lamin-B1 OS=Homo sapiens GN=LMNB1 PE=1 SV=2	66.37	8	8	14	17	960000	6700000	960000	1	6.97917
Q9Y5B9_SP16H_HUMAN	SUPT16H	FACT complex subunit SPT16 OS=Homo sapiens GN=SUPT16H PE=1 SV=1	119.84	13	16	13	17	3000000	8500000	3000000	1	2.83333
Q15233_NONO_HUMAN	NONO	Non-POU domain-containing octamer-binding protein OS=Homo sapiens GN=NONO PE=1 SV=4	54.2	9	20	9	16	9400000	6500000	6500000	1.44615	1
P22626_ROA2_HUMAN	HNRNPA2B1	Heterogeneous nuclear ribonucleoproteins A2/B1 OS=Homo sapiens GN=HNRNPA2B1 PE=1 SV=2	37.41	9	10	11	15	7800000	39000000	7800000	1	5
O60716_CTND1_HUMAN	CTNND1	Catenin delta-1 OS=Homo sapiens GN=CTNND1 PE=1 SV=1	108.1	0	0	11	14	0	2400000	2400000	0	1
Q92542_NICA_HUMAN	NCSTN	Nicastrin OS=Homo sapiens GN=NCSTN PE=1 SV=2	78.36	0	0	10	14	0	22000000	22000000	0	1
Q00610_CLH1_HUMAN	CLTC	Clathrin heavy chain 1 OS=Homo sapiens GN=CLTC PE=1 SV=5	191.49	9	9	11	14	550000	1500000	550000	1	2.72727
P17844_DDX5_HUMAN	DDX5	Probable ATP-dependent RNA helicase DDX5 OS=Homo sapiens GN=DDX5 PE=1 SV=1	69.1	9	11	9	14	4900000	7100000	4900000	1	1.44898
IGH1M_MOUSE	Ighg1	Ig gamma-1 chain C region, membrane-bound form OS=Mus musculus GN=Ighg1 PE=1 SV=2	43.36	5	12	6	14	84000000	100000000	84000000	1	1.19048
P55084_ECHB_HUMAN	HADHB	Trifunctional enzyme subunit beta, mitochondrial OS=Homo sapiens GN=HADHB PE=1 SV=3	51.26	14	15	12	14	7100000	7300000	7100000	1	1.02817
P21333_FLNA_HUMAN	FLNA	Filamin-A OS=Homo sapiens GN=FLNA PE=1 SV=4	280.56	16	17	14	14	1500000	1500000	1500000	1	1
P49768_PSN1_HUMAN	PSEN1	Presenilin-1 OS=Homo sapiens GN=PSEN1 PE=1 SV=1	52.63	0	0	7	13	0	12000000	12000000	0	1
O95831_AIFM1_HUMAN	AIFM1	Apoptosis-inducing factor 1, mitochondrial OS=Homo sapiens GN=AIFM1 PE=1 SV=1	66.86	4	4	10	13	490000	7300000	490000	1	14.898
P04908_H2A1B_HUMAN	HIST1H2AB	Histone H2A type 1-B/E OS=Homo sapiens GN=HIST1H2AB PE=1 SV=2	14.13	1	5	1	13	19000000	81000000	19000000	1	4.26316
Q96A08_H2B1A_HUMAN	HIST1H2BA	Histone H2B type 1-A OS=Homo sapiens GN=HIST1H2BA PE=1 SV=3	14.16	3	11	4	13	160000000	290000000	160000000	1	1.8125
Q13885_TBB2A_HUMAN	TUBB2A	Tubulin beta-2A chain OS=Homo sapiens GN=TUBB2A PE=1 SV=1	49.87	7	13	8	13	5200000	4900000	4900000	1.06122	1
O15523_DDX3Y_HUMAN	DDX3Y	ATP-dependent RNA helicase DDX3Y OS=Homo sapiens GN=DDX3Y PE=1 SV=2	73.11	13	16	13	13	7800000	8900000	7800000	1	1.14103
P13010_XRCC5_HUMAN	XRCC5	X-ray repair cross-complementing protein 5 OS=Homo sapiens GN=XRCC5 PE=1 SV=3	82.65	15	20	11	13	7600000	3700000	3700000	2.05405	1
Q15149_PLEC_HUMAN	PLEC	Plectin OS=Homo sapiens GN=PLEC PE=1 SV=3	531.47	27	27	13	13	2700000	1500000	1500000	1.8	1
P27694_RFA1_HUMAN	RPA1	Replication protein A 70 kDa DNA-binding subunit OS=Homo sapiens GN=RPA1 PE=1 SV=2	68.1	19	33	11	13	25000000	5600000	5600000	4.46429	1
P04040_CATA_HUMAN	CAT	Catalase OS=Homo sapiens GN=CAT PE=1 SV=3	59.72	2	3	10	12	270000	2300000	270000	1	8.51852
P06733_ENOA_HUMAN	ENO1	Alpha-enolase OS=Homo sapiens GN=ENO1 PE=1 SV=2	47.14	7	7	10	12	1400000	2300000	1400000	1	1.64286
P01024_CO3_HUMAN	C3	Complement C3 OS=Homo sapiens GN=C3 PE=1 SV=2	187.03	0	0	11	11	0	2000000	2000000	0	1
P35659_DEK_HUMAN	DEK	Protein DEK OS=Homo sapiens GN=DEK PE=1 SV=1	42.65	3	4	7	11	870000	8700000	870000	1	10
Q08211_DHX9_HUMAN	DHX9	ATP-dependent RNA helicase A OS=Homo sapiens GN=DHX9 PE=1 SV=4	140.87	9	9	10	11	560000	960000	560000	1	1.71429
Q92841_DDX17_HUMAN	DDX17	Probable ATP-dependent RNA helicase DDX17 OS=Homo sapiens GN=DDX17 PE=1 SV=2	80.22	8	12	9	11	5500000	5600000	5500000	1	1.01818
P01834_IGKC_HUMAN	IGKC	Ig kappa chain C region OS=Homo sapiens GN=IGKC PE=1 SV=1	11.6	0	0	4	10	0	17000000	17000000	0	1
P25311_ZA2G_HUMAN	AZGP1	Zinc-alpha-2-glycoprotein OS=Homo sapiens GN=AZGP1 PE=1 SV=2	34.24	1	2	8	10	110000	3900000	110000	1	35.4545
Q9NR30_DDX21_HUMAN	DDX21	Nucleolar RNA helicase 2 OS=Homo sapiens GN=DDX21 PE=1 SV=5	87.29	3	3	8	10	300000	1500000	300000	1	5
P68104_EF1A1_HUMAN	EEF1A1	Elongation factor 1-alpha 1 OS=Homo sapiens GN=EEF1A1 PE=1 SV=1	50.11	5	6	8	10	3400000	4200000	3400000	1	1.23529
Q07955_SRSF1_HUMAN	SRSF1	Serine/arginine-rich splicing factor 1 OS=Homo sapiens GN=SRSF1 PE=1 SV=2	27.73	5	6	6	10	1400000	2900000	1400000	1	2.07143
P35637_FUS_HUMAN	FUS	RNA-binding protein FUS OS=Homo sapiens GN=FUS PE=1 SV=1	53.39	5	7	6	10	3000000	9200000	3000000	1	3.06667
P62736_ACTA_HUMAN	ACTA2	Actin, aortic smooth muscle OS=Homo sapiens GN=ACTA2 PE=1 SV=1	41.98	5	12	7	10	6900000	7500000	6900000	1	1.08696
Q02878_RL6_HUMAN	RPL6	60S ribosomal protein L6 OS=Homo sapiens GN=RPL6 PE=1 SV=3	32.71	9	12	9	10	4700000	3600000	3600000	1.30556	1
P23246_SFPQ_HUMAN	SFPQ	Splicing factor, proline- and glutamine-rich OS=Homo sapiens GN=SFPQ PE=1 SV=2	76.1	13	21	10	10	18000000	4800000	4800000	3.75	1
P10809_CH60_HUMAN	HSPD1	60 kDa heat shock protein, mitochondrial OS=Homo sapiens GN=HSPD1 PE=1 SV=2	61.02	15	22	10	10	4100000	1900000	1900000	2.15789	1
P02675_FIBB_HUMAN	FGB	Fibrinogen beta chain OS=Homo sapiens GN=FGB PE=1 SV=2	55.89	0	0	6	9	0	3000000	3000000	0	1
IGHM_MOUSE	Igh-6	Ig mu chain C region secreted form OS=Mus musculus GN=Igh-6 PE=1 SV=2	49.94	0	0	5	9	0	15000000	15000000	0	1
P01876_IGHA1_HUMAN	IGHA1	Ig alpha-1 chain C region OS=Homo sapiens GN=IGHA1 PE=1 SV=2	37.63	0	0	8	9	0	16000000	16000000	0	1
Q96T88_UHRF1_HUMAN	UHRF1	E3 ubiquitin-protein ligase UHRF1 OS=Homo sapiens GN=UHRF1 PE=1 SV=1	89.76	3	4	8	9	340000	2500000	340000	1	7.35294
O75475_PSIP1_HUMAN	PSIP1	PC4 and SFRS1-interacting protein OS=Homo sapiens GN=PSIP1 PE=1 SV=1	60.07	5	5	7	9	660000	2000000	660000	1	3.0303
O60506_HNRPQ_HUMAN	SYNCRIP	Heterogeneous nuclear ribonucleoprotein Q OS=Homo sapiens GN=SYNCRIP PE=1 SV=2	69.56	6	6	7	9	1400000	3400000	1400000	1	2.42857
Q96QV6_H2A1A_HUMAN	HIST1H2AA	Histone H2A type 1-A OS=Homo sapiens GN=HIST1H2AA PE=1 SV=3	14.22	3	7	3	9	79000000	240000000	79000000	1	3.03797
Q16695_H31T_HUMAN	HIST3H3	Histone H3.1t OS=Homo sapiens GN=HIST3H3 PE=1 SV=3	15.5	3	7	4	9	48000000	150000000	48000000	1	3.125
P01859_IGHG2_HUMAN	IGHG2	Ig gamma-2 chain C region OS=Homo sapiens GN=IGHG2 PE=1 SV=2	35.88	0	0	5	8	0	3500000	3500000	0	1
P62987_RL40_HUMAN	UBA52	Ubiquitin-60S ribosomal protein L40 OS=Homo sapiens GN=UBA52 PE=1 SV=2	14.72	3	4	5	8	11000000	47000000	11000000	1	4.27273
P46087_NOP2_HUMAN	NOP2	Probable 28S rRNA (cytosine(4447)-C(5))-methyltransferase OS=Homo sapiens GN=NOP2 PE=1 SV=2	89.25	5	5	8	8	260000	23000000	260000	1	88.4615
P11388_TOP2A_HUMAN	TOP2A	DNA topoisomerase 2-alpha OS=Homo sapiens GN=TOP2A PE=1 SV=3	174.28	4	5	8	8	760000	1100000	760000	1	1.44737
P26599_PTBP1_HUMAN	PTBP1	Polypyrimidine tract-binding protein 1 OS=Homo sapiens GN=PTBP1 PE=1 SV=1	57.19	5	6	6	8	880000	1100000	880000	1	1.25
P31943_HNRH1_HUMAN	HNRNPH1	Heterogeneous nuclear ribonucleoprotein H OS=Homo sapiens GN=HNRNPH1 PE=1 SV=4	49.2	6	8	6	8	2800000	6100000	2800000	1	2.17857
P61978_HNRPK_HUMAN	HNRNPK	Heterogeneous nuclear ribonucleoprotein K OS=Homo sapiens GN=HNRNPK PE=1 SV=1	50.94	11	12	7	8	2400000	2200000	2200000	1.09091	1
P11047_LAMC1_HUMAN	LAMC1	Laminin subunit gamma-1 OS=Homo sapiens GN=LAMC1 PE=1 SV=3	177.49	3	3	7	7	360000	1400000	360000	1	3.88889
Q06830_PRDX1_HUMAN	PRDX1	Peroxiredoxin-1 OS=Homo sapiens GN=PRDX1 PE=1 SV=1	22.1	5	5	6	7	2200000	4200000	2200000	1	1.90909
P54652_HSP72_HUMAN	HSPA2	Heat shock-related 70 kDa protein 2 OS=Homo sapiens GN=HSPA2 PE=1 SV=1	69.98	5	6	5	7	2300000	3200000	2300000	1	1.3913
Q00839_HNRPU_HUMAN	HNRNPU	Heterogeneous nuclear ribonucleoprotein U OS=Homo sapiens GN=HNRNPU PE=1 SV=6	90.53	7	8	6	7	2100000	2200000	2100000	1	1.04762
O00571_DDX3X_HUMAN	DDX3X	ATP-dependent RNA helicase DDX3X OS=Homo sapiens GN=DDX3X PE=1 SV=3	73.2	7	9	4	7	2200000	2600000	2200000	1	1.18182
P17480_UBF1_HUMAN	UBTF	Nucleolar transcription factor 1 OS=Homo sapiens GN=UBTF PE=1 SV=1	89.35	7	9	6	7	1900000	1600000	1600000	1.1875	1
Q71U36_TBA1A_HUMAN	TUBA1A	Tubulin alpha-1A chain OS=Homo sapiens GN=TUBA1A PE=1 SV=1	50.1	9	11	6	7	6200000	3900000	3900000	1.58974	1
P02671_FIBA_HUMAN	FGA	Fibrinogen alpha chain OS=Homo sapiens GN=FGA PE=1 SV=2	94.91	0	0	6	6	0	3000000	3000000	0	1
Q9BVP2_GNL3_HUMAN	GNL3	Guanine nucleotide-binding protein-like 3 OS=Homo sapiens GN=GNL3 PE=1 SV=2	61.95	0	0	5	6	0	480000	480000	0	1
P42357_HUTH_HUMAN	HAL	Histidine ammonia-lyase OS=Homo sapiens GN=HAL PE=1 SV=1	72.65	0	0	5	6	0	820000	820000	0	1
P01009_A1AT_HUMAN	SERPINA1	Alpha-1-antitrypsin OS=Homo sapiens GN=SERPINA1 PE=1 SV=3	46.71	0	0	6	6	0	2400000	2400000	0	1
P10599_THIO_HUMAN	TXN	Thioredoxin OS=Homo sapiens GN=TXN PE=1 SV=3	11.73	0	0	3	6	0	1000000	1000000	0	1
P02788_TRFL_HUMAN	LTF	Lactotransferrin OS=Homo sapiens GN=LTF PE=1 SV=6	78.13	1	1	6	6	27000	5500000	27000	1	203.704
Q13867_BLMH_HUMAN	BLMH	Bleomycin hydrolase OS=Homo sapiens GN=BLMH PE=1 SV=1	52.53	2	2	5	6	180000	2100000	180000	1	11.6667
O75223_GGCT_HUMAN	GGCT	Gamma-glutamylcyclotransferase OS=Homo sapiens GN=GGCT PE=1 SV=1	20.99	2	2	5	6	270000	2400000	270000	1	8.88889
P31942_HNRH3_HUMAN	HNRNPH3	Heterogeneous nuclear ribonucleoprotein H3 OS=Homo sapiens GN=HNRNPH3 PE=1 SV=2	36.9	4	5	4	6	700000	1500000	700000	1	2.14286
O75531_BAF_HUMAN	BANF1	Barrier-to-autointegration factor OS=Homo sapiens GN=BANF1 PE=1 SV=1	10.05	3	6	4	6	5500000	12000000	5500000	1	2.18182
P45973_CBX5_HUMAN	CBX5	Chromobox protein homolog 5 OS=Homo sapiens GN=CBX5 PE=1 SV=1	22.21	5	6	6	6	620000	2900000	620000	1	4.67742
P39023_RL3_HUMAN	RPL3	60S ribosomal protein L3 OS=Homo sapiens GN=RPL3 PE=1 SV=2	46.08	6	6	4	6	1400000	790000	790000	1.77215	1
P36578_RL4_HUMAN	RPL4	60S ribosomal protein L4 OS=Homo sapiens GN=RPL4 PE=1 SV=5	47.67	6	6	5	6	1400000	1200000	1200000	1.16667	1
O75367_H2AY_HUMAN	H2AFY	Core histone macro-H2A.1 OS=Homo sapiens GN=H2AFY PE=1 SV=4	39.59	8	8	6	6	1500000	1900000	1500000	1	1.26667
P08107_HSP71_HUMAN	HSPA1A	Heat shock 70 kDa protein 1A/1B OS=Homo sapiens GN=HSPA1A PE=1 SV=5	70.01	8	9	6	6	1700000	2000000	1700000	1	1.17647
P22061_PIMT_HUMAN	PCMT1	Protein-L-isoaspartate(D-aspartate) O-methyltransferase OS=Homo sapiens GN=PCMT1 PE=1 SV=4	24.62	8	9	5	6	2000000	1200000	1200000	1.66667	1
P04792_HSPB1_HUMAN	HSPB1	Heat shock protein beta-1 OS=Homo sapiens GN=HSPB1 PE=1 SV=2	22.77	9	11	5	6	3000000	2400000	2400000	1.25	1
P01023_A2MG_HUMAN	A2M	Alpha-2-macroglobulin OS=Homo sapiens GN=A2M PE=1 SV=3	163.19	0	0	4	5	0	500000	500000	0	1
P04083_ANXA1_HUMAN	ANXA1	Annexin A1 OS=Homo sapiens GN=ANXA1 PE=1 SV=2	38.69	0	0	5	5	0	480000	480000	0	1
Q32P51_RA1L2_HUMAN	HNRNPA1L2	Heterogeneous nuclear ribonucleoprotein A1-like 2 OS=Homo sapiens GN=HNRNPA1L2 PE=2 SV=2	34.2	0	0	4	5	0	2500000	2500000	0	1
P0CG05_LAC2_HUMAN	IGLC2	Ig lambda-2 chain C regions OS=Homo sapiens GN=IGLC2 PE=1 SV=1	11.29	0	0	3	5	0	12000000	12000000	0	1
P04279_SEMG1_HUMAN	SEMG1	Semenogelin-1 OS=Homo sapiens GN=SEMG1 PE=1 SV=2	52.1	0	0	4	5	0	1000000	1000000	0	1
Q8IW75_SPA12_HUMAN	SERPINA12	Serpin A12 OS=Homo sapiens GN=SERPINA12 PE=1 SV=1	47.15	0	0	5	5	0	1100000	1100000	0	1
P01011_AACT_HUMAN	SERPINA3	Alpha-1-antichymotrypsin OS=Homo sapiens GN=SERPINA3 PE=1 SV=2	47.62	0	0	5	5	0	1000000	1000000	0	1
O60264_SMCA5_HUMAN	SMARCA5	SWI/SNF-related matrix-associated actin-dependent regulator of chromatin subfamily A member 5 OS=Homo sapiens GN=SMARCA5 PE=1 SV=1	121.83	0	0	5	5	0	710000	710000	0	1
Q16363_LAMA4_HUMAN	LAMA4	Laminin subunit alpha-4 OS=Homo sapiens GN=LAMA4 PE=1 SV=4	202.4	1	2	5	5	36000	470000	36000	1	13.0556
P40424_PBX1_HUMAN	PBX1	Pre-B-cell leukemia transcription factor 1 OS=Homo sapiens GN=PBX1 PE=1 SV=1	46.6	2	2	4	5	120000	570000	120000	1	4.75
P18754_RCC1_HUMAN	RCC1	Regulator of chromosome condensation OS=Homo sapiens GN=RCC1 PE=1 SV=1	44.94	2	2	4	5	110000	1100000	110000	1	10
Q9NVI7_ATD3A_HUMAN	ATAD3A	ATPase family AAA domain-containing protein 3A OS=Homo sapiens GN=ATAD3A PE=1 SV=2	71.32	3	3	5	5	580000	1300000	580000	1	2.24138
P23528_COF1_HUMAN	CFL1	Cofilin-1 OS=Homo sapiens GN=CFL1 PE=1 SV=3	18.49	3	3	3	5	330000	360000	330000	1	1.09091
P05198_IF2A_HUMAN	EIF2S1	Eukaryotic translation initiation factor 2 subunit 1 OS=Homo sapiens GN=EIF2S1 PE=1 SV=3	36.09	3	3	4	5	890000	14000000	890000	1	15.7303
P32119_PRDX2_HUMAN	PRDX2	Peroxiredoxin-2 OS=Homo sapiens GN=PRDX2 PE=1 SV=5	21.88	3	3	4	5	340000	2900000	340000	1	8.52941
Q9NZI7_UBIP1_HUMAN	UBP1	Upstream-binding protein 1 OS=Homo sapiens GN=UBP1 PE=1 SV=1	60.45	4	4	4	5	330000	830000	330000	1	2.51515
Q13185_CBX3_HUMAN	CBX3	Chromobox protein homolog 3 OS=Homo sapiens GN=CBX3 PE=1 SV=4	20.8	4	5	4	5	1000000	3100000	1000000	1	3.1
P07910_HNRPC_HUMAN	HNRNPC	Heterogeneous nuclear ribonucleoproteins C1/C2 OS=Homo sapiens GN=HNRNPC PE=1 SV=4	33.65	3	5	4	5	68000000	120000000	68000000	1	1.76471
P07942_LAMB1_HUMAN	LAMB1	Laminin subunit beta-1 OS=Homo sapiens GN=LAMB1 PE=1 SV=2	197.91	5	5	5	5	240000	590000	240000	1	2.45833
Q12800_TFCP2_HUMAN	TFCP2	Alpha-globin transcription factor CP2 OS=Homo sapiens GN=TFCP2 PE=1 SV=2	57.22	3	5	4	5	860000	1400000	860000	1	1.62791
P34931_HS71L_HUMAN	HSPA1L	Heat shock 70 kDa protein 1-like OS=Homo sapiens GN=HSPA1L PE=1 SV=2	70.33	5	6	5	5	2800000	4400000	2800000	1	1.57143
P52292_IMA1_HUMAN	KPNA2	Importin subunit alpha-1 OS=Homo sapiens GN=KPNA2 PE=1 SV=1	57.83	5	6	5	5	510000	580000	510000	1	1.13725
Q8NHW5_RLA0L_HUMAN	RPLP0P6	60S acidic ribosomal protein P0-like OS=Homo sapiens GN=RPLP0P6 PE=5 SV=1	34.34	6	6	5	5	2200000	1000000	1000000	2.2	1
KV2A7_MOUSE		Ig kappa chain V-II region 26-10 OS=Mus musculus PE=1 SV=1	12.27	2	6	2	5	38000000	40000000	38000000	1	1.05263
Q07021_C1QBP_HUMAN	C1QBP	Complement component 1 Q subcomponent-binding protein, mitochondrial OS=Homo sapiens GN=C1QBP PE=1 SV=1	31.34	4	7	5	5	20000000	7900000	7900000	2.53165	1
P46781_RS9_HUMAN	RPS9	40S ribosomal protein S9 OS=Homo sapiens GN=RPS9 PE=1 SV=3	22.58	7	7	5	5	1400000	1000000	1000000	1.4	1
P58107_EPIPL_HUMAN	EPPK1	Epiplakin OS=Homo sapiens GN=EPPK1 PE=1 SV=2	555.28	6	8	4	5	750000	380000	380000	1.97368	1
P43243_MATR3_HUMAN	MATR3	Matrin-3 OS=Homo sapiens GN=MATR3 PE=1 SV=2	94.56	7	8	5	5	730000	1000000	730000	1	1.36986
P13639_EF2_HUMAN	EEF2	Elongation factor 2 OS=Homo sapiens GN=EEF2 PE=1 SV=4	95.28	7	9	4	5	830000	510000	510000	1.62745	1
P60891_PRPS1_HUMAN	PRPS1	Ribose-phosphate pyrophosphokinase 1 OS=Homo sapiens GN=PRPS1 PE=1 SV=2	34.81	7	9	3	5	2100000	800000	800000	2.625	1
P23396_RS3_HUMAN	RPS3	40S ribosomal protein S3 OS=Homo sapiens GN=RPS3 PE=1 SV=2	26.67	7	10	5	5	3100000	1300000	1300000	2.38462	1
P52272_HNRPM_HUMAN	HNRNPM	Heterogeneous nuclear ribonucleoprotein M OS=Homo sapiens GN=HNRNPM PE=1 SV=3	77.46	14	19	5	5	6000000	1100000	1100000	5.45455	1
Q14191_WRN_HUMAN	WRN	Werner syndrome ATP-dependent helicase OS=Homo sapiens GN=WRN PE=1 SV=2	162.36	21	23	5	5	2800000	850000	850000	3.29412	1
P46100_ATRX_HUMAN	ATRX	Transcriptional regulator ATRX OS=Homo sapiens GN=ATRX PE=1 SV=5	282.41	0	0	4	4	0	210000	210000	0	1
P02679_FIBG_HUMAN	FGG	Fibrinogen gamma chain OS=Homo sapiens GN=FGG PE=1 SV=3	51.48	0	0	4	4	0	1300000	1300000	0	1
P69905_HBA_HUMAN	HBA1	Hemoglobin subunit alpha OS=Homo sapiens GN=HBA1 PE=1 SV=2	15.25	0	0	3	4	0	3100000	3100000	0	1
B9A064_IGLL5_HUMAN	IGLL5	Immunoglobulin lambda-like polypeptide 5 OS=Homo sapiens GN=IGLL5 PE=2 SV=2	23.05	0	0	3	4	0	3500000	3500000	0	1
O95251_KAT7_HUMAN	KAT7	Histone acetyltransferase KAT7 OS=Homo sapiens GN=KAT7 PE=1 SV=1	70.6	0	0	3	4	0	380000	380000	0	1
O95235_KI20A_HUMAN	KIF20A	Kinesin-like protein KIF20A OS=Homo sapiens GN=KIF20A PE=1 SV=1	100.22	0	0	4	4	0	640000	640000	0	1
Q96T23_RSF1_HUMAN	RSF1	Remodeling and spacing factor 1 OS=Homo sapiens GN=RSF1 PE=1 SV=2	163.72	0	0	4	4	0	320000	320000	0	1
P18206_VINC_HUMAN	VCL	Vinculin OS=Homo sapiens GN=VCL PE=1 SV=4	123.72	0	0	4	4	0	680000	680000	0	1
P01620_KV302_HUMAN		Ig kappa chain V-III region SIE OS=Homo sapiens PE=1 SV=1	11.77	0	0	3	4	0	5000000	5000000	0	1
P53350_PLK1_HUMAN	PLK1	Serine/threonine-protein kinase PLK1 OS=Homo sapiens GN=PLK1 PE=1 SV=1	68.21	1	1	3	4	37000	1100000	37000	1	29.7297
Q13426_XRCC4_HUMAN	XRCC4	DNA repair protein XRCC4 OS=Homo sapiens GN=XRCC4 PE=1 SV=2	38.26	1	1	4	4	62000	470000	62000	1	7.58065
O00468_AGRIN_HUMAN	AGRN	Agrin OS=Homo sapiens GN=AGRN PE=1 SV=5	217.09	2	2	4	4	92000	480000	92000	1	5.21739
Q9NVP1_DDX18_HUMAN	DDX18	ATP-dependent RNA helicase DDX18 OS=Homo sapiens GN=DDX18 PE=1 SV=2	75.36	2	2	4	4	89000	440000	89000	1	4.94382
Q99848_EBP2_HUMAN	EBNA1BP2	Probable rRNA-processing protein EBP2 OS=Homo sapiens GN=EBNA1BP2 PE=1 SV=2	34.83	2	2	4	4	200000	520000	200000	1	2.6
O43390_HNRPR_HUMAN	HNRNPR	Heterogeneous nuclear ribonucleoprotein R OS=Homo sapiens GN=HNRNPR PE=1 SV=1	70.9	2	2	3	4	190000	760000	190000	1	4
Q99986_VRK1_HUMAN	VRK1	Serine/threonine-protein kinase VRK1 OS=Homo sapiens GN=VRK1 PE=1 SV=1	45.45	2	2	4	4	160000	920000	160000	1	5.75
P04406_G3P_HUMAN	GAPDH	Glyceraldehyde-3-phosphate dehydrogenase OS=Homo sapiens GN=GAPDH PE=1 SV=3	36.03	2	3	4	4	1200000	2200000	1200000	1	1.83333
O14979_HNRDL_HUMAN	HNRNPDL	Heterogeneous nuclear ribonucleoprotein D-like OS=Homo sapiens GN=HNRNPDL PE=1 SV=3	46.41	3	3	4	4	540000	1300000	540000	1	2.40741
Q02241_KIF23_HUMAN	KIF23	Kinesin-like protein KIF23 OS=Homo sapiens GN=KIF23 PE=1 SV=3	109.99	3	3	4	4	99000	370000	99000	1	3.73737
P35030_TRY3_HUMAN	PRSS3	Trypsin-3 OS=Homo sapiens GN=PRSS3 PE=1 SV=2	32.51	1	3	1	4	30000000	40000000	30000000	1	1.33333
P62826_RAN_HUMAN	RAN	GTP-binding nuclear protein Ran OS=Homo sapiens GN=RAN PE=1 SV=3	24.41	3	3	4	4	680000	1400000	680000	1	2.05882
O75165_DJC13_HUMAN	DNAJC13	DnaJ homolog subfamily C member 13 OS=Homo sapiens GN=DNAJC13 PE=1 SV=5	254.25	4	4	4	4	110000	520000	110000	1	4.72727
B7ZW38_HNRC3_HUMAN	HNRNPCL3	Heterogeneous nuclear ribonucleoprotein C-like 3 OS=Homo sapiens GN=HNRNPCL3 PE=2 SV=1	32.01	4	4	4	4	1100000	2000000	1100000	1	1.81818
P07437_TBB5_HUMAN	TUBB	Tubulin beta chain OS=Homo sapiens GN=TUBB PE=1 SV=2	49.64	3	4	4	4	1000000	1700000	1000000	1	1.7
O15294_OGT1_HUMAN	OGT	UDP-N-acetylglucosamine--peptide N-acetylglucosaminyltransferase 110 kDa subunit OS=Homo sapiens GN=OGT PE=1 SV=3	116.85	5	5	4	4	520000	410000	410000	1.26829	1
P62241_RS8_HUMAN	RPS8	40S ribosomal protein S8 OS=Homo sapiens GN=RPS8 PE=1 SV=2	24.19	5	5	4	4	1900000	1500000	1500000	1.26667	1
Q13509_TBB3_HUMAN	TUBB3	Tubulin beta-3 chain OS=Homo sapiens GN=TUBB3 PE=1 SV=2	50.4	2	5	1	4	1100000	1300000	1100000	1	1.18182
P67809_YBOX1_HUMAN	YBX1	Nuclease-sensitive element-binding protein 1 OS=Homo sapiens GN=YBX1 PE=1 SV=3	35.9	4	5	3	4	2000000	1400000	1400000	1.42857	1
P51991_ROA3_HUMAN	HNRNPA3	Heterogeneous nuclear ribonucleoprotein A3 OS=Homo sapiens GN=HNRNPA3 PE=1 SV=2	39.57	5	6	4	4	980000	870000	870000	1.12644	1
P52597_HNRPF_HUMAN	HNRNPF	Heterogeneous nuclear ribonucleoprotein F OS=Homo sapiens GN=HNRNPF PE=1 SV=3	45.64	5	6	4	4	1400000	1200000	1200000	1.16667	1
P78371_TCPB_HUMAN	CCT2	T-complex protein 1 subunit beta OS=Homo sapiens GN=CCT2 PE=1 SV=4	57.45	8	8	3	4	540000000	470000	470000	1148.94	1
P50990_TCPQ_HUMAN	CCT8	T-complex protein 1 subunit theta OS=Homo sapiens GN=CCT8 PE=1 SV=4	59.58	7	8	3	4	830000	1300000	830000	1	1.56627
P15880_RS2_HUMAN	RPS2	40S ribosomal protein S2 OS=Homo sapiens GN=RPS2 PE=1 SV=2	31.3	5	8	4	4	1900000	710000	710000	2.67606	1
P14618_KPYM_HUMAN	PKM	Pyruvate kinase PKM OS=Homo sapiens GN=PKM PE=1 SV=4	57.9	9	9	4	4	950000	510000	510000	1.86275	1
Q04837_SSBP_HUMAN	SSBP1	Single-stranded DNA-binding protein, mitochondrial OS=Homo sapiens GN=SSBP1 PE=1 SV=1	17.25	7	9	4	4	11000000	2500000	2500000	4.4	1
O96019_ACL6A_HUMAN	ACTL6A	Actin-like protein 6A OS=Homo sapiens GN=ACTL6A PE=1 SV=1	47.43	0	0	3	3	0	370000	370000	0	1
P23526_SAHH_HUMAN	AHCY	Adenosylhomocysteinase OS=Homo sapiens GN=AHCY PE=1 SV=4	47.69	0	0	3	3	0	350000	350000	0	1
P09525_ANXA4_HUMAN	ANXA4	Annexin A4 OS=Homo sapiens GN=ANXA4 PE=1 SV=4	35.86	0	0	3	3	0	240000	240000	0	1
Q96BI3_APH1A_HUMAN	APH1A	Gamma-secretase subunit APH-1A OS=Homo sapiens GN=APH1A PE=1 SV=1	28.98	0	0	3	3	0	3000000	3000000	0	1
Q99715_COCA1_HUMAN	COL12A1	Collagen alpha-1(XII) chain OS=Homo sapiens GN=COL12A1 PE=1 SV=2	332.94	0	0	3	3	0	270000000	270000000	0	1
Q9UI42_CBPA4_HUMAN	CPA4	Carboxypeptidase A4 OS=Homo sapiens GN=CPA4 PE=1 SV=2	47.32	0	0	3	3	0	340000	340000	0	1
Q16531_DDB1_HUMAN	DDB1	DNA damage-binding protein 1 OS=Homo sapiens GN=DDB1 PE=1 SV=1	126.89	0	0	3	3	0	160000	160000	0	1
Q92820_GGH_HUMAN	GGH	Gamma-glutamyl hydrolase OS=Homo sapiens GN=GGH PE=1 SV=2	35.94	0	0	2	3	0	230000	230000	0	1
P52732_KIF11_HUMAN	KIF11	Kinesin-like protein KIF11 OS=Homo sapiens GN=KIF11 PE=1 SV=2	119.09	0	0	3	3	0	550000	550000	0	1
P61244_MAX_HUMAN	MAX	Protein max OS=Homo sapiens GN=MAX PE=1 SV=1	18.26	0	0	3	3	0	880000	880000	0	1
O00470_MEIS1_HUMAN	MEIS1	Homeobox protein Meis1 OS=Homo sapiens GN=MEIS1 PE=1 SV=1	42.99	0	0	1	3	0	270000	270000	0	1
P05164_PERM_HUMAN	MPO	Myeloperoxidase OS=Homo sapiens GN=MPO PE=1 SV=1	83.81	0	0	2	3	0	210000	210000	0	1
Q9UKD2_MRT4_HUMAN	MRTO4	mRNA turnover protein 4 homolog OS=Homo sapiens GN=MRTO4 PE=1 SV=2	27.54	0	0	3	3	0	290000	290000	0	1
Q02383_SEMG2_HUMAN	SEMG2	Semenogelin-2 OS=Homo sapiens GN=SEMG2 PE=1 SV=1	65.41	0	0	3	3	0	330000	330000	0	1
P30740_ILEU_HUMAN	SERPINB1	Leukocyte elastase inhibitor OS=Homo sapiens GN=SERPINB1 PE=1 SV=1	42.71	0	0	3	3	0	1600000	1600000	0	1
P35237_SPB6_HUMAN	SERPINB6	Serpin B6 OS=Homo sapiens GN=SERPINB6 PE=1 SV=3	42.59	0	0	3	3	0	240000	240000	0	1
P28370_SMCA1_HUMAN	SMARCA1	Probable global transcription activator SNF2L1 OS=Homo sapiens GN=SMARCA1 PE=1 SV=2	122.53	0	0	3	3	0	360000	360000	0	1
P51531_SMCA2_HUMAN	SMARCA2	Probable global transcription activator SNF2L2 OS=Homo sapiens GN=SMARCA2 PE=1 SV=2	181.17	0	0	3	3	0	230000	230000	0	1
P06753_TPM3_HUMAN	TPM3	Tropomyosin alpha-3 chain OS=Homo sapiens GN=TPM3 PE=1 SV=2	32.93	0	0	3	3	0	650000	650000	0	1
P26368_U2AF2_HUMAN	U2AF2	Splicing factor U2AF 65 kDa subunit OS=Homo sapiens GN=U2AF2 PE=1 SV=4	53.47	0	0	3	3	0	310000	310000	0	1
P80748_LV302_HUMAN		Ig lambda chain V-III region LOI OS=Homo sapiens PE=1 SV=1	11.93	0	0	2	3	0	1600000	1600000	0	1
Q15517_CDSN_HUMAN	CDSN	Corneodesmosin OS=Homo sapiens GN=CDSN PE=1 SV=3	51.49	1	1	2	3	170000	2200000	170000	1	12.9412
Q16630_CPSF6_HUMAN	CPSF6	Cleavage and polyadenylation specificity factor subunit 6 OS=Homo sapiens GN=CPSF6 PE=1 SV=2	59.17	1	1	2	3	89000	170000	89000	1	1.91011
P20042_IF2B_HUMAN	EIF2S2	Eukaryotic translation initiation factor 2 subunit 2 OS=Homo sapiens GN=EIF2S2 PE=1 SV=2	38.36	1	1	2	3	94000	460000	94000	1	4.89362
P61604_CH10_HUMAN	HSPE1	10 kDa heat shock protein, mitochondrial OS=Homo sapiens GN=HSPE1 PE=1 SV=2	10.92	1	1	3	3	190000	580000	190000	1	3.05263
O76021_RL1D1_HUMAN	RSL1D1	Ribosomal L1 domain-containing protein 1 OS=Homo sapiens GN=RSL1D1 PE=1 SV=3	54.94	1	1	3	3	34000	270000	34000	1	7.94118
Q9Y265_RUVB1_HUMAN	RUVBL1	RuvB-like 1 OS=Homo sapiens GN=RUVBL1 PE=1 SV=1	50.2	1	1	3	3	32000	200000	32000	1	6.25
O75494_SRS10_HUMAN	SRSF10	Serine/arginine-rich splicing factor 10 OS=Homo sapiens GN=SRSF10 PE=1 SV=1	31.28	1	1	3	3	55000	520000	55000	1	9.45455
P09493_TPM1_HUMAN	TPM1	Tropomyosin alpha-1 chain OS=Homo sapiens GN=TPM1 PE=1 SV=2	32.69	1	1	3	3	200000	550000	200000	1	2.75
Q8NE71_ABCF1_HUMAN	ABCF1	ATP-binding cassette sub-family F member 1 OS=Homo sapiens GN=ABCF1 PE=1 SV=2	95.87	2	2	3	3	79000	200000	79000	1	2.53165
P18846_ATF1_HUMAN	ATF1	Cyclic AMP-dependent transcription factor ATF-1 OS=Homo sapiens GN=ATF1 PE=1 SV=2	29.21	2	2	3	3	380000	1600000	380000	1	4.21053
Q9UI17_M2GD_HUMAN	DMGDH	Dimethylglycine dehydrogenase, mitochondrial OS=Homo sapiens GN=DMGDH PE=1 SV=2	96.75	1	2	1	3	23000000	120000000	23000000	1	5.21739
P22087_FBRL_HUMAN	FBL	rRNA 2'-O-methyltransferase fibrillarin OS=Homo sapiens GN=FBL PE=1 SV=2	33.76	2	2	3	3	210000	390000	210000	1	1.85714
O14908_GIPC1_HUMAN	GIPC1	PDZ domain-containing protein GIPC1 OS=Homo sapiens GN=GIPC1 PE=1 SV=2	36.03	2	2	3	3	230000	290000	230000	1	1.26087
Q71UI9_H2AV_HUMAN	H2AFV	Histone H2A.V OS=Homo sapiens GN=H2AFV PE=1 SV=3	13.5	2	2	2	3	1700000	3500000	1700000	1	2.05882
P16401_H15_HUMAN	HIST1H1B	Histone H1.5 OS=Homo sapiens GN=HIST1H1B PE=1 SV=3	22.57	2	2	2	3	2000000	4500000	2000000	1	2.25
P62807_H2B1C_HUMAN	HIST1H2BC	Histone H2B type 1-C/E/F/G/I OS=Homo sapiens GN=HIST1H2BC PE=1 SV=4	13.9	2	2	2	3	7000000	17000000	7000000	1	2.42857
Q6NVV1_R13P3_HUMAN	RPL13AP3	Putative 60S ribosomal protein L13a protein RPL13AP3 OS=Homo sapiens GN=RPL13AP3 PE=5 SV=1	12.13	2	2	3	3	1300000	1300000	1300000	1	1
Q9BXP5_SRRT_HUMAN	SRRT	Serrate RNA effector molecule homolog OS=Homo sapiens GN=SRRT PE=1 SV=1	100.6	2	2	3	3	110000	240000	110000	1	2.18182
P62995_TRA2B_HUMAN	TRA2B	Transformer-2 protein homolog beta OS=Homo sapiens GN=TRA2B PE=1 SV=1	33.65	2	2	2	3	400000	930000	400000	1	2.325
P60709_ACTB_HUMAN	ACTB	Actin, cytoplasmic 1 OS=Homo sapiens GN=ACTB PE=1 SV=1	41.71	3	3	3	3	3700000	2000000	2000000	1.85	1
O43143_DHX15_HUMAN	DHX15	Putative pre-mRNA-splicing factor ATP-dependent RNA helicase DHX15 OS=Homo sapiens GN=DHX15 PE=1 SV=2	90.88	3	3	2	3	200000	240000	200000	1	1.2
P16403_H12_HUMAN	HIST1H1C	Histone H1.2 OS=Homo sapiens GN=HIST1H1C PE=1 SV=2	21.35	3	3	3	3	2600000	4400000	2600000	1	1.69231
P17096_HMGA1_HUMAN	HMGA1	High mobility group protein HMG-I/HMG-Y OS=Homo sapiens GN=HMGA1 PE=1 SV=3	11.67	2	3	2	3	360000	1200000	360000	1	3.33333
P27635_RL10_HUMAN	RPL10	60S ribosomal protein L10 OS=Homo sapiens GN=RPL10 PE=1 SV=4	24.59	2	3	2	3	650000	420000	420000	1.54762	1
P30050_RL12_HUMAN	RPL12	60S ribosomal protein L12 OS=Homo sapiens GN=RPL12 PE=1 SV=1	17.81	3	3	3	3	2000000	1400000	1400000	1.42857	1
Q07020_RL18_HUMAN	RPL18	60S ribosomal protein L18 OS=Homo sapiens GN=RPL18 PE=1 SV=2	21.62	3	3	3	3	2700000	2300000	2300000	1.17391	1
Q01664_TFAP4_HUMAN	TFAP4	Transcription factor AP-4 OS=Homo sapiens GN=TFAP4 PE=1 SV=2	38.7	2	3	3	3	130000	460000	130000	1	3.53846
Q9H4B7_TBB1_HUMAN	TUBB1	Tubulin beta-1 chain OS=Homo sapiens GN=TUBB1 PE=1 SV=1	50.29	2	3	2	3	780000	1400000	780000	1	1.79487
GFP_Aequorea		victoria (Jellyfish)	26.87	2	3	3	3	550000	1500000	550000	1	2.72727
P25705_ATPA_HUMAN	ATP5A1	ATP synthase subunit alpha, mitochondrial OS=Homo sapiens GN=ATP5A1 PE=1 SV=1	59.71	4	4	2	3	680000	410000	410000	1.65854	1
P06576_ATPB_HUMAN	ATP5B	ATP synthase subunit beta, mitochondrial OS=Homo sapiens GN=ATP5B PE=1 SV=3	56.52	4	4	3	3	390000	190000	190000	2.05263	1
Q12905_ILF2_HUMAN	ILF2	Interleukin enhancer-binding factor 2 OS=Homo sapiens GN=ILF2 PE=1 SV=2	43.04	4	4	3	3	500000	510000	500000	1	1.02
Q9BQG0_MBB1A_HUMAN	MYBBP1A	Myb-binding protein 1A OS=Homo sapiens GN=MYBBP1A PE=1 SV=2	148.76	4	4	3	3	150000	200000	150000	1	1.33333
P12273_PIP_HUMAN	PIP	Prolactin-inducible protein OS=Homo sapiens GN=PIP PE=1 SV=1	16.56	4	4	3	3	1200000	1300000	1200000	1	1.08333
P38159_RBMX_HUMAN	RBMX	RNA-binding motif protein, X chromosome OS=Homo sapiens GN=RBMX PE=1 SV=3	42.31	4	4	3	3	660000	1400000	660000	1	2.12121
P62829_RL23_HUMAN	RPL23	60S ribosomal protein L23 OS=Homo sapiens GN=RPL23 PE=1 SV=1	14.86	3	4	3	3	1300000	1100000	1100000	1.18182	1
P62847_RS24_HUMAN	RPS24	40S ribosomal protein S24 OS=Homo sapiens GN=RPS24 PE=1 SV=1	15.41	2	4	2	3	570000	380000	380000	1.5	1
Q9Y657_SPIN1_HUMAN	SPIN1	Spindlin-1 OS=Homo sapiens GN=SPIN1 PE=1 SV=3	29.58	4	4	3	3	1000000	920000	920000	1.08696	1
P15927_RFA2_HUMAN	RPA2	Replication protein A 32 kDa subunit OS=Homo sapiens GN=RPA2 PE=1 SV=1	29.23	4	5	3	3	4400000	1800000	1800000	2.44444	1
P32969_RL9_HUMAN	RPL9	60S ribosomal protein L9 OS=Homo sapiens GN=RPL9 PE=1 SV=1	21.85	5	5	2	3	1600000	550000	550000	2.90909	1
P62701_RS4X_HUMAN	RPS4X	40S ribosomal protein S4, X isoform OS=Homo sapiens GN=RPS4X PE=1 SV=2	29.58	4	5	3	3	690000	730000	690000	1	1.05797
P08865_RSSA_HUMAN	RPSA	40S ribosomal protein SA OS=Homo sapiens GN=RPSA PE=1 SV=4	32.83	5	5	3	3	2300000	790000	790000	2.91139	1
Q14126_DSG2_HUMAN	DSG2	Desmoglein-2 OS=Homo sapiens GN=DSG2 PE=1 SV=2	122.22	6	6	2	3	410000	600000	410000	1	1.46341
Q5JUX0_SPIN3_HUMAN	SPIN3	Spindlin-3 OS=Homo sapiens GN=SPIN3 PE=1 SV=1	29.19	6	6	3	3	1300000	450000	450000	2.88889	1
Q8WXF1_PSPC1_HUMAN	PSPC1	Paraspeckle component 1 OS=Homo sapiens GN=PSPC1 PE=1 SV=1	58.71	4	7	3	3	6400000	210000	210000	30.4762	1
P49916_DNLI3_HUMAN	LIG3	DNA ligase 3 OS=Homo sapiens GN=LIG3 PE=1 SV=2	112.83	8	8	3	3	550000	270000	270000	2.03704	1
Q14558_KPRA_HUMAN	PRPSAP1	Phosphoribosyl pyrophosphate synthase-associated protein 1 OS=Homo sapiens GN=PRPSAP1 PE=1 SV=2	39.37	6	8	3	3	1700000	350000	350000	4.85714	1
P11940_PABP1_HUMAN	PABPC1	Polyadenylate-binding protein 1 OS=Homo sapiens GN=PABPC1 PE=1 SV=2	70.63	8	10	3	3	1600000	330000	330000	4.84848	1
P35244_RFA3_HUMAN	RPA3	Replication protein A 14 kDa subunit OS=Homo sapiens GN=RPA3 PE=1 SV=1	13.56	3	11	3	3	8800000	1500000	1500000	5.86667	1
P46777_RL5_HUMAN	RPL5	60S ribosomal protein L5 OS=Homo sapiens GN=RPL5 PE=1 SV=3	34.34	9	17	3	3	9400000	930000	930000	10.1075	1
P49748_ACADV_HUMAN	ACADVL	Very long-chain specific acyl-CoA dehydrogenase, mitochondrial OS=Homo sapiens GN=ACADVL PE=1 SV=1	70.35	0	0	2	2	0	310000	310000	0	1
O14672_ADA10_HUMAN	ADAM10	Disintegrin and metalloproteinase domain-containing protein 10 OS=Homo sapiens GN=ADAM10 PE=1 SV=1	84.09	0	0	2	2	0	340000	340000	0	1
P55265_DSRAD_HUMAN	ADAR	Double-stranded RNA-specific adenosine deaminase OS=Homo sapiens GN=ADAR PE=1 SV=4	135.98	0	0	1	2	0	190000	190000	0	1
O75342_LX12B_HUMAN	ALOX12B	Arachidonate 12-lipoxygenase, 12R-type OS=Homo sapiens GN=ALOX12B PE=1 SV=1	80.3	0	0	2	2	0	130000	130000	0	1
Q4KMQ2_ANO6_HUMAN	ANO6	Anoctamin-6 OS=Homo sapiens GN=ANO6 PE=1 SV=2	106.1	0	0	1	2	0	830000	830000	0	1
Q7Z2E3_APTX_HUMAN	APTX	Aprataxin OS=Homo sapiens GN=APTX PE=1 SV=2	40.71	0	0	2	2	0	160000	160000	0	1
P24385_CCND1_HUMAN	CCND1	G1/S-specific cyclin-D1 OS=Homo sapiens GN=CCND1 PE=1 SV=1	33.71	0	0	1	2	0	110000	110000	0	1
P10909_CLUS_HUMAN	CLU	Clusterin OS=Homo sapiens GN=CLU PE=1 SV=1	52.46	0	0	1	2	0	200000	200000	0	1
P16220_CREB1_HUMAN	CREB1	Cyclic AMP-responsive element-binding protein 1 OS=Homo sapiens GN=CREB1 PE=1 SV=2	36.67	0	0	2	2	0	450000	450000	0	1
Q12996_CSTF3_HUMAN	CSTF3	Cleavage stimulation factor subunit 3 OS=Homo sapiens GN=CSTF3 PE=1 SV=1	82.87	0	0	1	2	0	25000	25000	0	1
Q01469_FABP5_HUMAN	FABP5	Fatty acid-binding protein, epidermal OS=Homo sapiens GN=FABP5 PE=1 SV=3	15.15	0	0	2	2	0	500000	500000	0	1
P02774_VTDB_HUMAN	GC	Vitamin D-binding protein OS=Homo sapiens GN=GC PE=1 SV=1	52.93	0	0	2	2	0	1200000	1200000	0	1
Q9BZE4_NOG1_HUMAN	GTPBP4	Nucleolar GTP-binding protein 1 OS=Homo sapiens GN=GTPBP4 PE=1 SV=3	73.92	0	0	2	2	0	370000	370000	0	1
P68871_HBB_HUMAN	HBB	Hemoglobin subunit beta OS=Homo sapiens GN=HBB PE=1 SV=2	15.99	0	0	2	2	0	390000	390000	0	1
Q99729_ROAA_HUMAN	HNRNPAB	Heterogeneous nuclear ribonucleoprotein A/B OS=Homo sapiens GN=HNRNPAB PE=1 SV=2	36.2	0	0	2	2	0	110000	110000	0	1
Q14103_HNRPD_HUMAN	HNRNPD	Heterogeneous nuclear ribonucleoprotein D0 OS=Homo sapiens GN=HNRNPD PE=1 SV=1	38.41	0	0	2	2	0	1000000	1000000	0	1
P01591_IGJ_HUMAN	IGJ	Immunoglobulin J chain OS=Homo sapiens GN=IGJ PE=1 SV=4	18.09	0	0	2	2	0	680000	680000	0	1
A0A0B4J1Z7_A0A0B4J1Z7_HUMAN	IGKV1-39	Protein IGKV1-39 (Fragment) OS=Homo sapiens GN=IGKV1-39 PE=1 SV=1	12.73	0	0	1	2	0	150000	150000	0	1
Q9NZH8_IL36G_HUMAN	IL36G	Interleukin-36 gamma OS=Homo sapiens GN=IL36G PE=1 SV=1	18.71	0	0	2	2	0	130000	130000	0	1
Q15397_K0020_HUMAN	KIAA0020	Pumilio domain-containing protein KIAA0020 OS=Homo sapiens GN=KIAA0020 PE=1 SV=3	73.54	0	0	2	2	0	52000	52000	0	1
Q8NC56_LEMD2_HUMAN	LEMD2	LEM domain-containing protein 2 OS=Homo sapiens GN=LEMD2 PE=1 SV=1	56.94	0	0	2	2	0	380000	380000	0	1
P30086_PEBP1_HUMAN	PEBP1	Phosphatidylethanolamine-binding protein 1 OS=Homo sapiens GN=PEBP1 PE=1 SV=3	21.04	0	0	2	2	0	250000	250000	0	1
P49810_PSN2_HUMAN	PSEN2	Presenilin-2 OS=Homo sapiens GN=PSEN2 PE=1 SV=1	50.11	0	0	1	2	0	170000	170000	0	1
Q8TAA3_PSA7L_HUMAN	PSMA8	Proteasome subunit alpha type-7-like OS=Homo sapiens GN=PSMA8 PE=1 SV=3	28.51	0	0	2	2	0	180000	180000	0	1
Q15050_RRS1_HUMAN	RRS1	Ribosome biogenesis regulatory protein homolog OS=Homo sapiens GN=RRS1 PE=1 SV=2	41.17	0	0	2	2	0	39000	39000	0	1
Q15424_SAFB1_HUMAN	SAFB	Scaffold attachment factor B1 OS=Homo sapiens GN=SAFB PE=1 SV=4	102.58	0	0	2	2	0	130000	130000	0	1
P31431_SDC4_HUMAN	SDC4	Syndecan-4 OS=Homo sapiens GN=SDC4 PE=1 SV=2	21.63	0	0	2	2	0	270000	270000	0	1
O75635_SPB7_HUMAN	SERPINB7	Serpin B7 OS=Homo sapiens GN=SERPINB7 PE=1 SV=1	42.88	0	0	2	2	0	200000	200000	0	1
P62318_SMD3_HUMAN	SNRPD3	Small nuclear ribonucleoprotein Sm D3 OS=Homo sapiens GN=SNRPD3 PE=1 SV=1	13.91	0	0	2	2	0	650000	650000	0	1
Q9UH99_SUN2_HUMAN	SUN2	SUN domain-containing protein 2 OS=Homo sapiens GN=SUN2 PE=1 SV=3	80.26	0	0	2	2	0	180000	180000	0	1
P28347_TEAD1_HUMAN	TEAD1	Transcriptional enhancer factor TEF-1 OS=Homo sapiens GN=TEAD1 PE=1 SV=2	47.91	0	0	2	2	0	580000	580000	0	1
Q9Y2W1_TR150_HUMAN	THRAP3	Thyroid hormone receptor-associated protein 3 OS=Homo sapiens GN=THRAP3 PE=1 SV=2	108.6	0	0	2	2	0	170000	170000	0	1
P42167_LAP2B_HUMAN	TMPO	Lamina-associated polypeptide 2, isoforms beta/gamma OS=Homo sapiens GN=TMPO PE=1 SV=2	50.64	0	0	2	2	0	430000	430000	0	1
Q9GZL7_WDR12_HUMAN	WDR12	Ribosome biogenesis protein WDR12 OS=Homo sapiens GN=WDR12 PE=1 SV=2	47.68	0	0	2	2	0	60000	60000	0	1
P01614_KV201_HUMAN		Ig kappa chain V-II region Cum OS=Homo sapiens PE=1 SV=1	12.67	0	0	1	2	0	730000	730000	0	1
P04075_ALDOA_HUMAN	ALDOA	Fructose-bisphosphate aldolase A OS=Homo sapiens GN=ALDOA PE=1 SV=2	39.4	1	1	2	2	120000	230000	120000	1	1.91667
Q14137_BOP1_HUMAN	BOP1	Ribosome biogenesis protein BOP1 OS=Homo sapiens GN=BOP1 PE=1 SV=2	83.58	1	1	2	2	39000	180000	39000	1	4.61538
Q03135_CAV1_HUMAN	CAV1	Caveolin-1 OS=Homo sapiens GN=CAV1 PE=1 SV=4	20.46	1	1	1	2	25000	290000	25000	1	11.6
J3QR62_J3QR62_HUMAN	DDX5	Probable ATP-dependent RNA helicase DDX5 (Fragment) OS=Homo sapiens GN=DDX5 PE=1 SV=1	5.48	1	1	1	2	110000	250000	110000	1	2.27273
P26358_DNMT1_HUMAN	DNMT1	DNA (cytosine-5)-methyltransferase 1 OS=Homo sapiens GN=DNMT1 PE=1 SV=2	183.05	1	1	2	2	16000	120000	16000	1	7.5
Q2VIR3_IF2GL_HUMAN	EIF2S3L	Putative eukaryotic translation initiation factor 2 subunit 3-like protein OS=Homo sapiens GN=EIF2S3L PE=5 SV=2	51.2	1	1	2	2	120000	390000	120000	1	3.25
Q15717_ELAV1_HUMAN	ELAVL1	ELAV-like protein 1 OS=Homo sapiens GN=ELAVL1 PE=1 SV=2	36.07	1	1	2	2	200000	590000	200000	1	2.95
P49917_DNLI4_HUMAN	LIG4	DNA ligase 4 OS=Homo sapiens GN=LIG4 PE=1 SV=2	103.9	1	1	2	2	25000	140000	25000	1	5.6
Q03252_LMNB2_HUMAN	LMNB2	Lamin-B2 OS=Homo sapiens GN=LMNB2 PE=1 SV=3	67.65	1	1	1	2	35000	150000	35000	1	4.28571
Q14244_MAP7_HUMAN	MAP7	Ensconsin OS=Homo sapiens GN=MAP7 PE=1 SV=1	84	1	1	2	2	75000	150000	75000	1	2
Q12857_NFIA_HUMAN	NFIA	Nuclear factor 1 A-type OS=Homo sapiens GN=NFIA PE=1 SV=2	55.91	1	1	2	2	97000	350000	97000	1	3.60825
Q9BPW8_NIPS1_HUMAN	NIPSNAP1	Protein NipSnap homolog 1 OS=Homo sapiens GN=NIPSNAP1 PE=1 SV=1	33.29	1	1	1	2	46000	160000	46000	1	3.47826
Q7Z417_NUFP2_HUMAN	NUFIP2	Nuclear fragile X mental retardation-interacting protein 2 OS=Homo sapiens GN=NUFIP2 PE=1 SV=1	76.07	1	1	1	2	64000	120000	64000	1	1.875
P46779_RL28_HUMAN	RPL28	60S ribosomal protein L28 OS=Homo sapiens GN=RPL28 PE=1 SV=3	15.74	1	1	1	2	180000	380000	180000	1	2.11111
P18077_RL35A_HUMAN	RPL35A	60S ribosomal protein L35a OS=Homo sapiens GN=RPL35A PE=1 SV=2	12.53	1	1	2	2	560000	610000	560000	1	1.08929
P14678_RSMB_HUMAN	SNRPB	Small nuclear ribonucleoprotein-associated proteins B and B' OS=Homo sapiens GN=SNRPB PE=1 SV=2	24.59	1	1	2	2	59000	130000	59000	1	2.20339
Q08170_SRSF4_HUMAN	SRSF4	Serine/arginine-rich splicing factor 4 OS=Homo sapiens GN=SRSF4 PE=1 SV=2	56.65	1	1	2	2	380000	1100000	380000	1	2.89474
P61956_SUMO2_HUMAN	SUMO2	Small ubiquitin-related modifier 2 OS=Homo sapiens GN=SUMO2 PE=1 SV=3	10.86	1	1	2	2	720000	2200000	720000	1	3.05556
P48643_TCPE_HUMAN	CCT5	T-complex protein 1 subunit epsilon OS=Homo sapiens GN=CCT5 PE=1 SV=1	59.63	2	2	2	2	84000	75000	75000	1.12	1
Q14839_CHD4_HUMAN	CHD4	Chromodomain-helicase-DNA-binding protein 4 OS=Homo sapiens GN=CHD4 PE=1 SV=2	217.87	2	2	2	2	100000	260000	100000	1	2.6
P31689_DNJA1_HUMAN	DNAJA1	DnaJ homolog subfamily A member 1 OS=Homo sapiens GN=DNAJA1 PE=1 SV=2	44.84	2	2	2	2	160000	130000	130000	1.23077	1
O60884_DNJA2_HUMAN	DNAJA2	DnaJ homolog subfamily A member 2 OS=Homo sapiens GN=DNAJA2 PE=1 SV=1	45.72	1	2	1	2	97000	64000	64000	1.51562	1
Q02539_H11_HUMAN	HIST1H1A	Histone H1.1 OS=Homo sapiens GN=HIST1H1A PE=1 SV=3	21.83	2	2	2	2	3500000	5000000	3500000	1	1.42857
P14866_HNRPL_HUMAN	HNRNPL	Heterogeneous nuclear ribonucleoprotein L OS=Homo sapiens GN=HNRNPL PE=1 SV=2	64.09	2	2	2	2	280000	990000	280000	1	3.53571
Q86U42_PABP2_HUMAN	PABPN1	Polyadenylate-binding protein 2 OS=Homo sapiens GN=PABPN1 PE=1 SV=3	32.73	2	2	2	2	200000	310000	200000	1	1.55
Q9UHV9_PFD2_HUMAN	PFDN2	Prefoldin subunit 2 OS=Homo sapiens GN=PFDN2 PE=1 SV=1	16.64	2	2	2	2	200000	190000	190000	1.05263	1
P62136_PP1A_HUMAN	PPP1CA	Serine/threonine-protein phosphatase PP1-alpha catalytic subunit OS=Homo sapiens GN=PPP1CA PE=1 SV=1	37.49	2	2	1	2	100000	49000	49000	2.04082	1
P41219_PERI_HUMAN	PRPH	Peripherin OS=Homo sapiens GN=PRPH PE=1 SV=2	53.62	2	2	2	2	700000	840000	700000	1	1.2
P35268_RL22_HUMAN	RPL22	60S ribosomal protein L22 OS=Homo sapiens GN=RPL22 PE=1 SV=2	14.78	2	2	2	2	1500000	1600000	1500000	1	1.06667
P83731_RL24_HUMAN	RPL24	60S ribosomal protein L24 OS=Homo sapiens GN=RPL24 PE=1 SV=1	17.77	2	2	2	2	300000	210000	210000	1.42857	1
P47914_RL29_HUMAN	RPL29	60S ribosomal protein L29 OS=Homo sapiens GN=RPL29 PE=1 SV=2	17.74	2	2	2	2	1500000	940000	940000	1.59574	1
P62263_RS14_HUMAN	RPS14	40S ribosomal protein S14 OS=Homo sapiens GN=RPS14 PE=1 SV=3	16.26	2	2	2	2	700000	600000	600000	1.16667	1
P63208_SKP1_HUMAN	SKP1	S-phase kinase-associated protein 1 OS=Homo sapiens GN=SKP1 PE=1 SV=2	18.65	2	2	1	2	220000	280000	220000	1	1.27273
P05141_ADT2_HUMAN	SLC25A5	ADP/ATP translocase 2 OS=Homo sapiens GN=SLC25A5 PE=1 SV=7	32.83	2	2	2	2	690000	810000	690000	1	1.17391
P62316_SMD2_HUMAN	SNRPD2	Small nuclear ribonucleoprotein Sm D2 OS=Homo sapiens GN=SNRPD2 PE=1 SV=1	13.52	2	2	2	2	260000	310000	260000	1	1.19231
Q99865_SPI2A_HUMAN	SPIN2A	Spindlin-2A OS=Homo sapiens GN=SPIN2A PE=1 SV=3	29.17	1	2	1	2	820000	190000	190000	4.31579	1
Q01130_SRSF2_HUMAN	SRSF2	Serine/arginine-rich splicing factor 2 OS=Homo sapiens GN=SRSF2 PE=1 SV=4	25.46	2	2	2	2	650000	1100000	650000	1	1.69231
Q13243_SRSF5_HUMAN	SRSF5	Serine/arginine-rich splicing factor 5 OS=Homo sapiens GN=SRSF5 PE=1 SV=1	31.25	2	2	2	2	140000	180000	140000	1	1.28571
Q13247_SRSF6_HUMAN	SRSF6	Serine/arginine-rich splicing factor 6 OS=Homo sapiens GN=SRSF6 PE=1 SV=2	39.56	2	2	2	2	260000	480000	260000	1	1.84615
Q13148_TADBP_HUMAN	TARDBP	TAR DNA-binding protein 43 OS=Homo sapiens GN=TARDBP PE=1 SV=1	44.71	2	2	2	2	160000	300000	160000	1	1.875
P55072_TERA_HUMAN	VCP	Transitional endoplasmic reticulum ATPase OS=Homo sapiens GN=VCP PE=1 SV=4	89.27	1	2	1	2	28000	54000	28000	1	1.92857
P56537_IF6_HUMAN	EIF6	Eukaryotic translation initiation factor 6 OS=Homo sapiens GN=EIF6 PE=1 SV=1	26.58	3	3	2	2	170000	160000	160000	1.0625	1
P04899_GNAI2_HUMAN	GNAI2	Guanine nucleotide-binding protein G(i) subunit alpha-2 OS=Homo sapiens GN=GNAI2 PE=1 SV=3	40.43	3	3	2	2	290000	140000	140000	2.07143	1
Q9BUH6_PAXX_HUMAN	C9orf142	Protein PAXX OS=Homo sapiens GN=C9orf142 PE=1 SV=2	21.63	2	3	2	2	850000	400000	400000	2.125	1
P15311_EZRI_HUMAN	EZR	Ezrin OS=Homo sapiens GN=EZR PE=1 SV=4	69.37	2	3	1	2	93000	180000	93000	1	1.93548
Q13151_ROA0_HUMAN	HNRNPA0	Heterogeneous nuclear ribonucleoprotein A0 OS=Homo sapiens GN=HNRNPA0 PE=1 SV=1	30.82	3	3	2	2	230000	270000	230000	1	1.17391
P00338_LDHA_HUMAN	LDHA	L-lactate dehydrogenase A chain OS=Homo sapiens GN=LDHA PE=1 SV=2	36.67	2	3	1	2	160000	180000	160000	1	1.125
Q9Y383_LC7L2_HUMAN	LUC7L2	Putative RNA-binding protein Luc7-like 2 OS=Homo sapiens GN=LUC7L2 PE=1 SV=2	46.49	3	3	2	2	740000	440000	440000	1.68182	1
P27816_MAP4_HUMAN	MAP4	Microtubule-associated protein 4 OS=Homo sapiens GN=MAP4 PE=1 SV=3	120.93	3	3	2	2	440000000	170000	170000	2588.24	1
Q8IVL0_NAV3_HUMAN	NAV3	Neuron navigator 3 OS=Homo sapiens GN=NAV3 PE=1 SV=3	255.49	1	3	1	2	510000	260000	260000	1.96154	1
P61353_RL27_HUMAN	RPL27	60S ribosomal protein L27 OS=Homo sapiens GN=RPL27 PE=1 SV=2	15.79	3	3	2	2	1500000	1000000	1000000	1.5	1
P62244_RS15A_HUMAN	RPS15A	40S ribosomal protein S15a OS=Homo sapiens GN=RPS15A PE=1 SV=2	14.83	3	3	2	2	490000	270000	270000	1.81481	1
P60866_RS20_HUMAN	RPS20	40S ribosomal protein S20 OS=Homo sapiens GN=RPS20 PE=1 SV=1	13.36	3	3	2	2	1700000	970000	970000	1.75258	1
Q9Y230_RUVB2_HUMAN	RUVBL2	RuvB-like 2 OS=Homo sapiens GN=RUVBL2 PE=1 SV=3	51.12	3	3	2	2	170000	170000	170000	1	1
P18827_SDC1_HUMAN	SDC1	Syndecan-1 OS=Homo sapiens GN=SDC1 PE=1 SV=3	32.44	3	3	2	2	370000	320000	320000	1.15625	1
P0DME0_SETLP_HUMAN	SETSIP	Protein SETSIP OS=Homo sapiens GN=SETSIP PE=1 SV=1	34.86	3	3	2	2	2400000	1500000	1500000	1.6	1
Q7L9L4_MOB1B_HUMAN	MOB1B	MOB kinase activator 1B OS=Homo sapiens GN=MOB1B PE=1 SV=3	25.07	4	4	2	2	1300000	440000	440000	2.95455	1
P55209_NP1L1_HUMAN	NAP1L1	Nucleosome assembly protein 1-like 1 OS=Homo sapiens GN=NAP1L1 PE=1 SV=1	45.35	4	4	1	2	540000	260000	260000	2.07692	1
O43175_SERA_HUMAN	PHGDH	D-3-phosphoglycerate dehydrogenase OS=Homo sapiens GN=PHGDH PE=1 SV=4	56.61	4	4	2	2	500000	270000	270000	1.85185	1
Q09028_RBBP4_HUMAN	RBBP4	Histone-binding protein RBBP4 OS=Homo sapiens GN=RBBP4 PE=1 SV=3	47.63	4	4	2	2	490000	570000	490000	1	1.16327
P26373_RL13_HUMAN	RPL13	60S ribosomal protein L13 OS=Homo sapiens GN=RPL13 PE=1 SV=4	24.25	4	4	2	2	2200000	700000	700000	3.14286	1
P18621_RL17_HUMAN	RPL17	60S ribosomal protein L17 OS=Homo sapiens GN=RPL17 PE=1 SV=3	21.38	4	4	2	2	2200000	480000	480000	4.58333	1
P62424_RL7A_HUMAN	RPL7A	60S ribosomal protein L7a OS=Homo sapiens GN=RPL7A PE=1 SV=2	29.98	4	4	2	2	2300000	1700000	1700000	1.35294	1
P05386_RLA1_HUMAN	RPLP1	60S acidic ribosomal protein P1 OS=Homo sapiens GN=RPLP1 PE=1 SV=1	11.51	2	4	2	2	1500000	400000	400000	3.75	1
P62269_RS18_HUMAN	RPS18	40S ribosomal protein S18 OS=Homo sapiens GN=RPS18 PE=1 SV=3	17.71	4	4	2	2	810000	340000	340000	2.38235	1
P53999_TCP4_HUMAN	SUB1	Activated RNA polymerase II transcriptional coactivator p15 OS=Homo sapiens GN=SUB1 PE=1 SV=3	14.39	4	4	2	2	900000	350000	350000	2.57143	1
P05387_RLA2_HUMAN	RPLP2	60S acidic ribosomal protein P2 OS=Homo sapiens GN=RPLP2 PE=1 SV=1	11.66	4	5	2	2	4500000	1400000	1400000	3.21429	1
P62753_RS6_HUMAN	RPS6	40S ribosomal protein S6 OS=Homo sapiens GN=RPS6 PE=1 SV=1	28.66	3	5	2	2	1500000	630000	630000	2.38095	1
P62081_RS7_HUMAN	RPS7	40S ribosomal protein S7 OS=Homo sapiens GN=RPS7 PE=1 SV=1	22.11	4	5	2	2	440000	51000	51000	8.62745	1
P18124_RL7_HUMAN	RPL7	60S ribosomal protein L7 OS=Homo sapiens GN=RPL7 PE=1 SV=1	29.21	5	6	2	2	2600000	820000	820000	3.17073	1
P62917_RL8_HUMAN	RPL8	60S ribosomal protein L8 OS=Homo sapiens GN=RPL8 PE=1 SV=2	28.01	6	6	2	2	1800000	780000	780000	2.30769	1
Q09666_AHNK_HUMAN	AHNAK	Neuroblast differentiation-associated protein AHNAK OS=Homo sapiens GN=AHNAK PE=1 SV=2	628.7	8	9	2	2	790000	410000	410000	1.92683	1
P07900_HS90A_HUMAN	HSP90AA1	Heat shock protein HSP 90-alpha OS=Homo sapiens GN=HSP90AA1 PE=1 SV=5	84.61	8	10	2	2	2400000	330000	330000	7.27273	1
P28288_ABCD3_HUMAN	ABCD3	ATP-binding cassette sub-family D member 3 OS=Homo sapiens GN=ABCD3 PE=1 SV=1	75.43	0	0	1	1	0	21000	21000	0	1
O14734_ACOT8_HUMAN	ACOT8	Acyl-coenzyme A thioesterase 8 OS=Homo sapiens GN=ACOT8 PE=1 SV=1	35.89	0	0	1	1	0	44000	44000	0	1
Q9NX46_ARHL2_HUMAN	ADPRHL2	Poly(ADP-ribose) glycohydrolase ARH3 OS=Homo sapiens GN=ADPRHL2 PE=1 SV=1	38.92	0	0	1	1	0	97000	97000	0	1
P02771_FETA_HUMAN	AFP	Alpha-fetoprotein OS=Homo sapiens GN=AFP PE=1 SV=1	68.63	0	0	1	1	0	59000	59000	0	1
P49419_AL7A1_HUMAN	ALDH7A1	Alpha-aminoadipic semialdehyde dehydrogenase OS=Homo sapiens GN=ALDH7A1 PE=1 SV=5	58.45	0	0	1	1	0	43000	43000	0	1
P49189_AL9A1_HUMAN	ALDH9A1	4-trimethylaminobutyraldehyde dehydrogenase OS=Homo sapiens GN=ALDH9A1 PE=1 SV=3	53.77	0	0	1	1	0	87000	87000	0	1
Q86V81_THOC4_HUMAN	ALYREF	THO complex subunit 4 OS=Homo sapiens GN=ALYREF PE=1 SV=3	26.87	0	0	1	1	0	160000	160000	0	1
Q9ULJ7_ANR50_HUMAN	ANKRD50	Ankyrin repeat domain-containing protein 50 OS=Homo sapiens GN=ANKRD50 PE=1 SV=4	155.76	0	0	1	1	0	850000	850000	0	1
P05090_APOD_HUMAN	APOD	Apolipoprotein D OS=Homo sapiens GN=APOD PE=1 SV=1	21.26	0	0	1	1	0	130000	130000	0	1
P02749_APOH_HUMAN	APOH	Beta-2-glycoprotein 1 OS=Homo sapiens GN=APOH PE=1 SV=3	38.27	0	0	1	1	0	290000	290000	0	1
Q53QZ3_RHG15_HUMAN	ARHGAP15	Rho GTPase-activating protein 15 OS=Homo sapiens GN=ARHGAP15 PE=1 SV=2	54.51	0	0	1	1	0	25000	25000	0	1
P07360_CO8G_HUMAN	C8G	Complement component C8 gamma chain OS=Homo sapiens GN=C8G PE=1 SV=3	22.26	0	0	1	1	0	250000	250000	0	1
P07384_CAN1_HUMAN	CAPN1	Calpain-1 catalytic subunit OS=Homo sapiens GN=CAPN1 PE=1 SV=1	81.84	0	0	1	1	0	230000	230000	0	1
P83916_CBX1_HUMAN	CBX1	Chromobox protein homolog 1 OS=Homo sapiens GN=CBX1 PE=1 SV=1	21.4	0	0	1	1	0	360000	360000	0	1
Q53HL2_BOREA_HUMAN	CDCA8	Borealin OS=Homo sapiens GN=CDCA8 PE=1 SV=2	31.3	0	0	1	1	0	65000	65000	0	1
P17676_CEBPB_HUMAN	CEBPB	CCAAT/enhancer-binding protein beta OS=Homo sapiens GN=CEBPB PE=1 SV=2	36.08	0	0	1	1	0	110000	110000	0	1
Q14011_CIRBP_HUMAN	CIRBP	Cold-inducible RNA-binding protein OS=Homo sapiens GN=CIRBP PE=1 SV=1	18.64	0	0	1	1	0	65000	65000	0	1
P51798_CLCN7_HUMAN	CLCN7	H(+)/Cl(-) exchange transporter 7 OS=Homo sapiens GN=CLCN7 PE=1 SV=2	88.62	0	0	1	1	0	280000	280000	0	1
Q8N684_CPSF7_HUMAN	CPSF7	Cleavage and polyadenylation specificity factor subunit 7 OS=Homo sapiens GN=CPSF7 PE=1 SV=1	52.02	0	0	1	1	0	220000	220000	0	1
Q8N752_KC1AL_HUMAN	CSNK1A1L	Casein kinase I isoform alpha-like OS=Homo sapiens GN=CSNK1A1L PE=2 SV=2	39.06	0	0	1	1	0	15000	15000	0	1
Q15828_CYTM_HUMAN	CST6	Cystatin-M OS=Homo sapiens GN=CST6 PE=1 SV=1	16.5	0	0	1	1	0	180000	180000	0	1
P35221_CTNA1_HUMAN	CTNNA1	Catenin alpha-1 OS=Homo sapiens GN=CTNNA1 PE=1 SV=1	100.01	0	0	1	1	0	65000	65000	0	1
P10619_PPGB_HUMAN	CTSA	Lysosomal protective protein OS=Homo sapiens GN=CTSA PE=1 SV=2	54.43	0	0	1	1	0	140000	140000	0	1
Q13948_CASP_HUMAN	CUX1	Protein CASP OS=Homo sapiens GN=CUX1 PE=1 SV=2	77.41	0	0	1	1	0	91000	91000	0	1
Q96GQ7_DDX27_HUMAN	DDX27	Probable ATP-dependent RNA helicase DDX27 OS=Homo sapiens GN=DDX27 PE=1 SV=2	89.78	0	0	1	1	0	60000	60000	0	1
Q9H0S4_DDX47_HUMAN	DDX47	Probable ATP-dependent RNA helicase DDX47 OS=Homo sapiens GN=DDX47 PE=1 SV=1	50.61	0	0	1	1	0	110000	110000	0	1
Q9UGM3_DMBT1_HUMAN	DMBT1	Deleted in malignant brain tumors 1 protein OS=Homo sapiens GN=DMBT1 PE=1 SV=2	260.57	0	0	1	1	0	400000	400000	0	1
Q5QJE6_TDIF2_HUMAN	DNTTIP2	Deoxynucleotidyltransferase terminal-interacting protein 2 OS=Homo sapiens GN=DNTTIP2 PE=1 SV=2	84.42	0	0	1	1	0	46000	46000	0	1
Q92785_REQU_HUMAN	DPF2	Zinc finger protein ubi-d4 OS=Homo sapiens GN=DPF2 PE=1 SV=2	44.13	0	0	1	1	0	75000	75000	0	1
O75369_FLNB_HUMAN	FLNB	Filamin-B OS=Homo sapiens GN=FLNB PE=1 SV=2	277.99	0	0	1	1	0	130000	130000	0	1
Q8IY81_SPB1_HUMAN	FTSJ3	pre-rRNA processing protein FTSJ3 OS=Homo sapiens GN=FTSJ3 PE=1 SV=2	96.5	0	0	1	1	0	44000	44000	0	1
Q7L5L3_GDPD3_HUMAN	GDPD3	Glycerophosphodiester phosphodiesterase domain-containing protein 3 OS=Homo sapiens GN=GDPD3 PE=2 SV=3	36.57	0	0	1	1	0	36000	36000	0	1
Q8NFJ5_RAI3_HUMAN	GPRC5A	Retinoic acid-induced protein 3 OS=Homo sapiens GN=GPRC5A PE=1 SV=2	40.22	0	0	1	1	0	260000	260000	0	1
P15822_ZEP1_HUMAN	HIVEP1	Zinc finger protein 40 OS=Homo sapiens GN=HIVEP1 PE=1 SV=3	296.68	0	0	1	1	0	200000	200000	0	1
P09651_ROA1_HUMAN	HNRNPA1	Heterogeneous nuclear ribonucleoprotein A1 OS=Homo sapiens GN=HNRNPA1 PE=1 SV=5	38.72	0	0	1	1	0	49000	49000	0	1
D6RBZ0_D6RBZ0_HUMAN	HNRNPAB	Heterogeneous nuclear ribonucleoprotein A/B OS=Homo sapiens GN=HNRNPAB PE=1 SV=1	35.66	0	0	1	1	0	1000000	1000000	0	1
P55795_HNRH2_HUMAN	HNRNPH2	Heterogeneous nuclear ribonucleoprotein H2 OS=Homo sapiens GN=HNRNPH2 PE=1 SV=1	49.23	0	0	1	1	0	36000	36000	0	1
P01861_IGHG4_HUMAN	IGHG4	Ig gamma-4 chain C region OS=Homo sapiens GN=IGHG4 PE=1 SV=1	35.92	0	0	1	1	0	270000	270000	0	1
P01871_IGHM_HUMAN	IGHM	Ig mu chain C region OS=Homo sapiens GN=IGHM PE=1 SV=3	49.28	0	0	1	1	0	73000	73000	0	1
A0A087WYL9_A0A087WYL9_HUMAN	IGKC	Ig kappa chain C region OS=Homo sapiens GN=IGKC PE=1 SV=1	25.61	0	0	1	1	0	150000	150000	0	1
P01602_KV110_HUMAN	IGKV1-5	Ig kappa chain V-I region HK102 (Fragment) OS=Homo sapiens GN=IGKV1-5 PE=4 SV=1	12.76	0	0	1	1	0	110000	110000	0	1
A0A0C4DH25_A0A0C4DH25_HUMAN	IGKV3D-20	Protein IGKV3D-20 (Fragment) OS=Homo sapiens GN=IGKV3D-20 PE=4 SV=1	12.51	0	0	1	1	0	320000	320000	0	1
P52294_IMA5_HUMAN	KPNA1	Importin subunit alpha-5 OS=Homo sapiens GN=KPNA1 PE=1 SV=3	60.18	0	0	1	1	0	63000	63000	0	1
P09382_LEG1_HUMAN	LGALS1	Galectin-1 OS=Homo sapiens GN=LGALS1 PE=1 SV=2	14.71	0	0	1	1	0	170000	170000	0	1
O94910_LPHN1_HUMAN	LPHN1	Latrophilin-1 OS=Homo sapiens GN=LPHN1 PE=1 SV=1	162.61	0	0	1	1	0	690000	690000	0	1
P06858_LIPL_HUMAN	LPL	Lipoprotein lipase OS=Homo sapiens GN=LPL PE=1 SV=1	53.13	0	0	1	1	0	140000	140000	0	1
O95983_MBD3_HUMAN	MBD3	Methyl-CpG-binding domain protein 3 OS=Homo sapiens GN=MBD3 PE=1 SV=1	32.82	0	0	1	1	0	25000	25000	0	1
P51511_MMP15_HUMAN	MMP15	Matrix metalloproteinase-15 OS=Homo sapiens GN=MMP15 PE=1 SV=1	75.76	0	0	1	1	0	3300000	3300000	0	1
Q13330_MTA1_HUMAN	MTA1	Metastasis-associated protein MTA1 OS=Homo sapiens GN=MTA1 PE=1 SV=2	80.74	0	0	1	1	0	47000	47000	0	1
Q16795_NDUA9_HUMAN	NDUFA9	NADH dehydrogenase [ubiquinone] 1 alpha subcomplex subunit 9, mitochondrial OS=Homo sapiens GN=NDUFA9 PE=1 SV=2	42.48	0	0	1	1	0	50000	50000	0	1
P21359_NF1_HUMAN	NF1	Neurofibromin OS=Homo sapiens GN=NF1 PE=1 SV=2	319.17	0	0	1	1	0	43000	43000	0	1
Q13469_NFAC2_HUMAN	NFATC2	Nuclear factor of activated T-cells, cytoplasmic 2 OS=Homo sapiens GN=NFATC2 PE=1 SV=2	100.08	0	0	1	1	0	97000	97000	0	1
Q9BYG3_MK67I_HUMAN	NIFK	MKI67 FHA domain-interacting nucleolar phosphoprotein OS=Homo sapiens GN=NIFK PE=1 SV=1	34.2	0	0	1	1	0	100000	100000	0	1
P78426_NKX61_HUMAN	NKX6-1	Homeobox protein Nkx-6.1 OS=Homo sapiens GN=NKX6-1 PE=1 SV=2	37.83	0	0	1	1	0	120000	120000	0	1
Q8WTT2_NOC3L_HUMAN	NOC3L	Nucleolar complex protein 3 homolog OS=Homo sapiens GN=NOC3L PE=1 SV=1	92.49	0	0	1	1	0	38000	38000	0	1
Q9GZQ6_NPFF1_HUMAN	NPFFR1	Neuropeptide FF receptor 1 OS=Homo sapiens GN=NPFFR1 PE=2 SV=1	47.79	0	0	1	1	0	54000	54000	0	1
Q15365_PCBP1_HUMAN	PCBP1	Poly(rC)-binding protein 1 OS=Homo sapiens GN=PCBP1 PE=1 SV=2	37.47	0	0	1	1	0	33000	33000	0	1
D6RGG6_D6RGG6_HUMAN	PDLIM5	PDZ and LIM domain protein 5 OS=Homo sapiens GN=PDLIM5 PE=1 SV=1	5.3	0	0	1	1	0	19000	19000	0	1
Q6P4A8_PLBL1_HUMAN	PLBD1	Phospholipase B-like 1 OS=Homo sapiens GN=PLBD1 PE=1 SV=2	63.21	0	0	1	1	0	210000	210000	0	1
P00747_PLMN_HUMAN	PLG	Plasminogen OS=Homo sapiens GN=PLG PE=1 SV=2	90.51	0	0	1	1	0	74000	74000	0	1
Q96T60_PNKP_HUMAN	PNKP	Bifunctional polynucleotide phosphatase/kinase OS=Homo sapiens GN=PNKP PE=1 SV=1	57.04	0	0	1	1	0	76000	76000	0	1
Q8WVV4_POF1B_HUMAN	POF1B	Protein POF1B OS=Homo sapiens GN=POF1B PE=1 SV=3	68.02	0	0	1	1	0	44000	44000	0	1
O14744_ANM5_HUMAN	PRMT5	Protein arginine N-methyltransferase 5 OS=Homo sapiens GN=PRMT5 PE=1 SV=4	72.64	0	0	1	1	0	110000	110000	0	1
Q9NZ42_PEN2_HUMAN	PSENEN	Gamma-secretase subunit PEN-2 OS=Homo sapiens GN=PSENEN PE=1 SV=1	12.02	0	0	1	1	0	500000	500000	0	1
P28066_PSA5_HUMAN	PSMA5	Proteasome subunit alpha type-5 OS=Homo sapiens GN=PSMA5 PE=1 SV=3	26.39	0	0	1	1	0	56000	56000	0	1
O14818_PSA7_HUMAN	PSMA7	Proteasome subunit alpha type-7 OS=Homo sapiens GN=PSMA7 PE=1 SV=1	27.87	0	0	1	1	0	130000	130000	0	1
P49720_PSB3_HUMAN	PSMB3	Proteasome subunit beta type-3 OS=Homo sapiens GN=PSMB3 PE=1 SV=2	22.93	0	0	1	1	0	52000	52000	0	1
Q9H5N1_RABE2_HUMAN	RABEP2	Rab GTPase-binding effector protein 2 OS=Homo sapiens GN=RABEP2 PE=1 SV=2	63.5	0	0	1	1	0	100000	100000	0	1
Q9NW13_RBM28_HUMAN	RBM28	RNA-binding protein 28 OS=Homo sapiens GN=RBM28 PE=1 SV=3	85.68	0	0	1	1	0	54000	54000	0	1
Q14498_RBM39_HUMAN	RBM39	RNA-binding protein 39 OS=Homo sapiens GN=RBM39 PE=1 SV=2	59.34	0	0	1	1	0	69000	69000	0	1
Q5UIP0_RIF1_HUMAN	RIF1	Telomere-associated protein RIF1 OS=Homo sapiens GN=RIF1 PE=1 SV=2	274.29	0	0	1	1	0	28000	28000	0	1
Q96EP0_RNF31_HUMAN	RNF31	E3 ubiquitin-protein ligase RNF31 OS=Homo sapiens GN=RNF31 PE=1 SV=1	119.58	0	0	1	1	0	21000	21000	0	1
P49207_RL34_HUMAN	RPL34	60S ribosomal protein L34 OS=Homo sapiens GN=RPL34 PE=1 SV=3	13.28	0	0	1	1	0	630000	630000	0	1
Q9HCY8_S10AE_HUMAN	S100A14	Protein S100-A14 OS=Homo sapiens GN=S100A14 PE=1 SV=1	11.65	0	0	1	1	0	66000	66000	0	1
Q6UWP8_SBSN_HUMAN	SBSN	Suprabasin OS=Homo sapiens GN=SBSN PE=1 SV=2	60.5	0	0	1	1	0	300000	300000	0	1
O95969_SG1D2_HUMAN	SCGB1D2	Secretoglobin family 1D member 2 OS=Homo sapiens GN=SCGB1D2 PE=2 SV=1	9.92	0	0	1	1	0	140000	140000	0	1
P31040_SDHA_HUMAN	SDHA	Succinate dehydrogenase [ubiquinone] flavoprotein subunit, mitochondrial OS=Homo sapiens GN=SDHA PE=1 SV=2	72.65	0	0	1	1	0	78000	78000	0	1
P12235_ADT1_HUMAN	SLC25A4	ADP/ATP translocase 1 OS=Homo sapiens GN=SLC25A4 PE=1 SV=4	33.04	0	0	1	1	0	210000	210000	0	1
A6NHR9_SMHD1_HUMAN	SMCHD1	Structural maintenance of chromosomes flexible hinge domain-containing protein 1 OS=Homo sapiens GN=SMCHD1 PE=1 SV=2	226.23	0	0	1	1	0	25000	25000	0	1
P62304_RUXE_HUMAN	SNRPE	Small nuclear ribonucleoprotein E OS=Homo sapiens GN=SNRPE PE=1 SV=1	10.8	0	0	1	1	0	240000	240000	0	1
K7EPU5_K7EPU5_HUMAN	SPRED3	Sprouty-related, EVH1 domain-containing protein 3 OS=Homo sapiens GN=SPRED3 PE=4 SV=1	46.72	0	0	1	1	0	170000	170000	0	1
P17987_TCPA_HUMAN	TCP1	T-complex protein 1 subunit alpha OS=Homo sapiens GN=TCP1 PE=1 SV=1	60.31	0	0	1	1	0	210000	210000	0	1
P19532_TFE3_HUMAN	TFE3	Transcription factor E3 OS=Homo sapiens GN=TFE3 PE=1 SV=4	61.48	0	0	1	1	0	85000	85000	0	1
P07996_TSP1_HUMAN	THBS1	Thrombospondin-1 OS=Homo sapiens GN=THBS1 PE=1 SV=2	129.3	0	0	1	1	0	880000	880000	0	1
P11387_TOP1_HUMAN	TOP1	DNA topoisomerase 1 OS=Homo sapiens GN=TOP1 PE=1 SV=2	90.67	0	0	1	1	0	87000	87000	0	1
P07951_TPM2_HUMAN	TPM2	Tropomyosin beta chain OS=Homo sapiens GN=TPM2 PE=1 SV=1	32.83	0	0	1	1	0	74000	74000	0	1
P29144_TPP2_HUMAN	TPP2	Tripeptidyl-peptidase 2 OS=Homo sapiens GN=TPP2 PE=1 SV=4	138.26	0	0	1	1	0	50000	50000	0	1
Q8NI36_WDR36_HUMAN	WDR36	WD repeat-containing protein 36 OS=Homo sapiens GN=WDR36 PE=1 SV=1	105.26	0	0	1	1	0	14000	14000	0	1
Q6RFH5_WDR74_HUMAN	WDR74	WD repeat-containing protein 74 OS=Homo sapiens GN=WDR74 PE=1 SV=1	42.41	0	0	1	1	0	31000	31000	0	1
Q5T750_XP32_HUMAN	XP32	Skin-specific protein 32 OS=Homo sapiens GN=XP32 PE=1 SV=1	26.22	0	0	1	1	0	2500000	2500000	0	1
P25490_TYY1_HUMAN	YY1	Transcriptional repressor protein YY1 OS=Homo sapiens GN=YY1 PE=1 SV=2	44.68	0	0	1	1	0	380000	380000	0	1
P01765_HV304_HUMAN		Ig heavy chain V-III region TIL OS=Homo sapiens PE=1 SV=1	12.35	0	0	1	1	0	260000	260000	0	1
P01766_HV305_HUMAN		Ig heavy chain V-III region BRO OS=Homo sapiens PE=1 SV=1	13.22	0	0	1	1	0	490000	490000	0	1
P01625_KV402_HUMAN		Ig kappa chain V-IV region Len OS=Homo sapiens PE=1 SV=2	12.63	0	0	1	1	0	250000	250000	0	1
P01717_LV403_HUMAN		Ig lambda chain V-IV region Hil OS=Homo sapiens PE=1 SV=1	11.51	0	0	1	1	0	180000	180000	0	1
P01700_LV102_HUMAN		Ig lambda chain V-I region HA OS=Homo sapiens PE=1 SV=1	11.89	0	0	1	1	0	410000	410000	0	1
P04433_KV309_HUMAN		Ig kappa chain V-III region VG (Fragment) OS=Homo sapiens PE=1 SV=1	12.57	0	0	1	1	0	1300000	1300000	0	1
P01594_KV102_HUMAN		Ig kappa chain V-I region AU OS=Homo sapiens PE=1 SV=1	11.93	0	0	1	1	0	130000	130000	0	1
Q5T9A4_ATD3B_HUMAN	ATAD3B	ATPase family AAA domain-containing protein 3B OS=Homo sapiens GN=ATAD3B PE=1 SV=1	72.53	1	1	1	1	54000	130000	54000	1	2.40741
O95816_BAG2_HUMAN	BAG2	BAG family molecular chaperone regulator 2 OS=Homo sapiens GN=BAG2 PE=1 SV=1	23.76	1	1	1	1	56000	110000	56000	1	1.96429
Q9UIG0_BAZ1B_HUMAN	BAZ1B	Tyrosine-protein kinase BAZ1B OS=Homo sapiens GN=BAZ1B PE=1 SV=2	170.8	1	1	1	1	22000	68000	22000	1	3.09091
P50991_TCPD_HUMAN	CCT4	T-complex protein 1 subunit delta OS=Homo sapiens GN=CCT4 PE=1 SV=4	57.89	1	1	1	1	140000	74000	74000	1.89189	1
Q8N8E3_CE112_HUMAN	CEP112	Centrosomal protein of 112 kDa OS=Homo sapiens GN=CEP112 PE=1 SV=2	112.68	1	1	1	1	160000	540000	160000	1	3.375
O76031_CLPX_HUMAN	CLPX	ATP-dependent Clp protease ATP-binding subunit clpX-like, mitochondrial OS=Homo sapiens GN=CLPX PE=1 SV=2	69.18	1	1	1	1	56000	79000	56000	1	1.41071
P17661_DESM_HUMAN	DES	Desmin OS=Homo sapiens GN=DES PE=1 SV=3	53.5	1	1	1	1	930000	1200000	930000	1	1.29032
Q96EY1_DNJA3_HUMAN	DNAJA3	DnaJ homolog subfamily A member 3, mitochondrial OS=Homo sapiens GN=DNAJA3 PE=1 SV=2	52.46	1	1	1	1	70000	63000	63000	1.11111	1
Q16610_ECM1_HUMAN	ECM1	Extracellular matrix protein 1 OS=Homo sapiens GN=ECM1 PE=1 SV=2	60.64	1	1	1	1	70000	420000	70000	1	6
Q01844_EWS_HUMAN	EWSR1	RNA-binding protein EWS OS=Homo sapiens GN=EWSR1 PE=1 SV=1	68.44	1	1	1	1	59000	130000	59000	1	2.20339
P15408_FOSL2_HUMAN	FOSL2	Fos-related antigen 2 OS=Homo sapiens GN=FOSL2 PE=1 SV=1	35.17	1	1	1	1	60000	75000	60000	1	1.25
P08754_GNAI3_HUMAN	GNAI3	Guanine nucleotide-binding protein G(k) subunit alpha OS=Homo sapiens GN=GNAI3 PE=1 SV=3	40.51	1	1	1	1	130000	61000	61000	2.13115	1
Q9UBI6_GBG12_HUMAN	GNG12	Guanine nucleotide-binding protein G(I)/G(S)/G(O) subunit gamma-12 OS=Homo sapiens GN=GNG12 PE=1 SV=3	8	1	1	1	1	390000	170000	170000	2.29412	1
P35052_GPC1_HUMAN	GPC1	Glypican-1 OS=Homo sapiens GN=GPC1 PE=1 SV=2	61.64	1	1	1	1	74000	270000	74000	1	3.64865
Q13547_HDAC1_HUMAN	HDAC1	Histone deacetylase 1 OS=Homo sapiens GN=HDAC1 PE=1 SV=1	55.07	1	1	1	1	74000	220000	74000	1	2.97297
B4DY08_B4DY08_HUMAN	HNRNPC	Heterogeneous nuclear ribonucleoproteins C1/C2 OS=Homo sapiens GN=HNRNPC PE=1 SV=1	31.95	1	1	1	1	48000	59000	48000	1	1.22917
Q16352_AINX_HUMAN	INA	Alpha-internexin OS=Homo sapiens GN=INA PE=1 SV=2	55.36	1	1	1	1	810000	1200000	810000	1	1.48148
P13473_LAMP2_HUMAN	LAMP2	Lysosome-associated membrane glycoprotein 2 OS=Homo sapiens GN=LAMP2 PE=1 SV=2	44.93	1	1	1	1	21000	15000	15000	1.4	1
Q92665_RT31_HUMAN	MRPS31	28S ribosomal protein S31, mitochondrial OS=Homo sapiens GN=MRPS31 PE=1 SV=3	45.29	1	1	1	1	350000	2100000	350000	1	6
Q09161_NCBP1_HUMAN	NCBP1	Nuclear cap-binding protein subunit 1 OS=Homo sapiens GN=NCBP1 PE=1 SV=1	91.78	1	1	1	1	96000	110000	96000	1	1.14583
Q9H9Q4_NHEJ1_HUMAN	NHEJ1	Non-homologous end-joining factor 1 OS=Homo sapiens GN=NHEJ1 PE=1 SV=1	33.32	1	1	1	1	130000	210000	130000	1	1.61538
P55769_NH2L1_HUMAN	NHP2L1	NHP2-like protein 1 OS=Homo sapiens GN=NHP2L1 PE=1 SV=3	14.16	1	1	1	1	97000	200000	97000	1	2.06186
Q9BZF1_OSBL8_HUMAN	OSBPL8	Oxysterol-binding protein-related protein 8 OS=Homo sapiens GN=OSBPL8 PE=1 SV=3	101.13	1	1	1	1	23000	47000	23000	1	2.04348
Q8N7H5_PAF1_HUMAN	PAF1	RNA polymerase II-associated factor 1 homolog OS=Homo sapiens GN=PAF1 PE=1 SV=2	59.94	1	1	1	1	88000	57000	57000	1.54386	1
P12004_PCNA_HUMAN	PCNA	Proliferating cell nuclear antigen OS=Homo sapiens GN=PCNA PE=1 SV=1	28.75	1	1	1	1	64000	19000	19000	3.36842	1
O60925_PFD1_HUMAN	PFDN1	Prefoldin subunit 1 OS=Homo sapiens GN=PFDN1 PE=1 SV=2	14.2	1	1	1	1	140000	110000	110000	1.27273	1
O15212_PFD6_HUMAN	PFDN6	Prefoldin subunit 6 OS=Homo sapiens GN=PFDN6 PE=1 SV=1	14.57	1	1	1	1	58000	67000	58000	1	1.15517
P25789_PSA4_HUMAN	PSMA4	Proteasome subunit alpha type-4 OS=Homo sapiens GN=PSMA4 PE=1 SV=1	29.47	1	1	1	1	62000	120000	62000	1	1.93548
P28074_PSB5_HUMAN	PSMB5	Proteasome subunit beta type-5 OS=Homo sapiens GN=PSMB5 PE=1 SV=3	28.46	1	1	1	1	12000	99000	12000	1	8.25
Q9H0H5_RGAP1_HUMAN	RACGAP1	Rac GTPase-activating protein 1 OS=Homo sapiens GN=RACGAP1 PE=1 SV=1	70.98	1	1	1	1	35000	150000	35000	1	4.28571
P29558_RBMS1_HUMAN	RBMS1	RNA-binding motif, single-stranded-interacting protein 1 OS=Homo sapiens GN=RBMS1 PE=1 SV=3	44.48	1	1	1	1	41000	69000	41000	1	1.68293
Q15287_RNPS1_HUMAN	RNPS1	RNA-binding protein with serine-rich domain 1 OS=Homo sapiens GN=RNPS1 PE=1 SV=1	34.19	1	1	1	1	64000	95000	64000	1	1.48438
P50914_RL14_HUMAN	RPL14	60S ribosomal protein L14 OS=Homo sapiens GN=RPL14 PE=1 SV=4	23.42	1	1	1	1	1100000	660000	660000	1.66667	1
P42766_RL35_HUMAN	RPL35	60S ribosomal protein L35 OS=Homo sapiens GN=RPL35 PE=1 SV=2	14.54	1	1	1	1	680000	430000	430000	1.5814	1
P62854_RS26_HUMAN	RPS26	40S ribosomal protein S26 OS=Homo sapiens GN=RPS26 PE=1 SV=3	13.01	1	1	1	1	320000	320000	320000	1	1
Q5JNZ5_RS26L_HUMAN	RPS26P11	Putative 40S ribosomal protein S26-like 1 OS=Homo sapiens GN=RPS26P11 PE=5 SV=1	12.99	1	1	1	1	490000	460000	460000	1.06522	1
Q9UHA3_RLP24_HUMAN	RSL24D1	Probable ribosome biogenesis protein RLP24 OS=Homo sapiens GN=RSL24D1 PE=1 SV=1	19.61	1	1	1	1	42000	120000	42000	1	2.85714
Q01105_SET_HUMAN	SET	Protein SET OS=Homo sapiens GN=SET PE=1 SV=3	33.47	1	1	1	1	1300000	1100000	1100000	1.18182	1
Q15427_SF3B4_HUMAN	SF3B4	Splicing factor 3B subunit 4 OS=Homo sapiens GN=SF3B4 PE=1 SV=1	44.36	1	1	1	1	64000	76000	64000	1	1.1875
P42285_SK2L2_HUMAN	SKIV2L2	Superkiller viralicidic activity 2-like 2 OS=Homo sapiens GN=SKIV2L2 PE=1 SV=3	117.73	1	1	1	1	39000	67000	39000	1	1.71795
P12236_ADT3_HUMAN	SLC25A6	ADP/ATP translocase 3 OS=Homo sapiens GN=SLC25A6 PE=1 SV=4	32.85	1	1	1	1	210000	310000	210000	1	1.47619
Q9NTJ3_SMC4_HUMAN	SMC4	Structural maintenance of chromosomes protein 4 OS=Homo sapiens GN=SMC4 PE=1 SV=2	147.09	1	1	1	1	34000	890000	34000	1	26.1765
A8MWD9_RUXGL_HUMAN	SNRPGP15	Putative small nuclear ribonucleoprotein G-like protein 15 OS=Homo sapiens GN=SNRPGP15 PE=5 SV=2	8.54	1	1	1	1	83000	140000	83000	1	1.68675
P84103_SRSF3_HUMAN	SRSF3	Serine/arginine-rich splicing factor 3 OS=Homo sapiens GN=SRSF3 PE=1 SV=1	19.32	1	1	1	1	510000	750000	510000	1	1.47059
Q16629_SRSF7_HUMAN	SRSF7	Serine/arginine-rich splicing factor 7 OS=Homo sapiens GN=SRSF7 PE=1 SV=1	27.35	1	1	1	1	340000	870000	340000	1	2.55882
Q9Y3F4_STRAP_HUMAN	STRAP	Serine-threonine kinase receptor-associated protein OS=Homo sapiens GN=STRAP PE=1 SV=1	38.41	1	1	1	1	49000	48000	48000	1.02083	1
Q9Y5L4_TIM13_HUMAN	TIMM13	Mitochondrial import inner membrane translocase subunit Tim13 OS=Homo sapiens GN=TIMM13 PE=1 SV=1	10.49	1	1	1	1	55000	93000	55000	1	1.69091
P68371_TBB4B_HUMAN	TUBB4B	Tubulin beta-4B chain OS=Homo sapiens GN=TUBB4B PE=1 SV=1	49.8	1	1	1	1	640000	850000	640000	1	1.32812
P22695_QCR2_HUMAN	UQCRC2	Cytochrome b-c1 complex subunit 2, mitochondrial OS=Homo sapiens GN=UQCRC2 PE=1 SV=3	48.41	1	1	1	1	30000	32000	30000	1	1.06667
IgG1_bovine		heavy chain constant region [Bos taurus]	35.83	1	1	1	1	250000	250000	250000	1	1
P08758_ANXA5_HUMAN	ANXA5	Annexin A5 OS=Homo sapiens GN=ANXA5 PE=1 SV=2	35.91	2	2	1	1	44000	21000	21000	2.09524	1
P27708_PYR1_HUMAN	CAD	CAD protein OS=Homo sapiens GN=CAD PE=1 SV=3	242.83	2	2	1	1	57000	62000	57000	1	1.08772
Q14444_CAPR1_HUMAN	CAPRIN1	Caprin-1 OS=Homo sapiens GN=CAPRIN1 PE=1 SV=2	78.32	2	2	1	1	550000	65000	65000	8.46154	1
P07199_CENPB_HUMAN	CENPB	Major centromere autoantigen B OS=Homo sapiens GN=CENPB PE=1 SV=2	65.13	2	2	1	1	120000	150000	120000	1	1.25
Q12873_CHD3_HUMAN	CHD3	Chromodomain-helicase-DNA-binding protein 3 OS=Homo sapiens GN=CHD3 PE=1 SV=3	226.45	2	2	1	1	980000	2100000	980000	1	2.14286
Q92979_NEP1_HUMAN	EMG1	Ribosomal RNA small subunit methyltransferase NEP1 OS=Homo sapiens GN=EMG1 PE=1 SV=4	26.7	2	2	1	1	150000	120000	120000	1.25	1
Q06787_FMR1_HUMAN	FMR1	Fragile X mental retardation protein 1 OS=Homo sapiens GN=FMR1 PE=1 SV=1	71.13	2	2	1	1	84000	33000	33000	2.54545	1
Q9UN86_G3BP2_HUMAN	G3BP2	Ras GTPase-activating protein-binding protein 2 OS=Homo sapiens GN=G3BP2 PE=1 SV=2	54.09	1	2	1	1	100000	33000	33000	3.0303	1
P08238_HS90B_HUMAN	HSP90AB1	Heat shock protein HSP 90-beta OS=Homo sapiens GN=HSP90AB1 PE=1 SV=4	83.21	1	2	1	1	310000	87000	87000	3.56322	1
Q14974_IMB1_HUMAN	KPNB1	Importin subunit beta-1 OS=Homo sapiens GN=KPNB1 PE=1 SV=2	97.11	2	2	1	1	76000	34000	34000	2.23529	1
Q16787_LAMA3_HUMAN	LAMA3	Laminin subunit alpha-3 OS=Homo sapiens GN=LAMA3 PE=1 SV=2	366.41	2	2	1	1	78000	10000	10000	7.8	1
P40926_MDHM_HUMAN	MDH2	Malate dehydrogenase, mitochondrial OS=Homo sapiens GN=MDH2 PE=1 SV=3	35.48	2	2	1	1	72000	69000	69000	1.04348	1
O43809_CPSF5_HUMAN	NUDT21	Cleavage and polyadenylation specificity factor subunit 5 OS=Homo sapiens GN=NUDT21 PE=1 SV=1	26.21	2	2	1	1	120000	110000	110000	1.09091	1
Q96HS1_PGAM5_HUMAN	PGAM5	Serine/threonine-protein phosphatase PGAM5, mitochondrial OS=Homo sapiens GN=PGAM5 PE=1 SV=2	31.98	1	2	1	1	270000	1400000	270000	1	5.18519
P62937_PPIA_HUMAN	PPIA	Peptidyl-prolyl cis-trans isomerase A OS=Homo sapiens GN=PPIA PE=1 SV=2	18	2	2	1	1	1000000	230000	230000	4.34783	1
Q9UMS4_PRP19_HUMAN	PRPF19	Pre-mRNA-processing factor 19 OS=Homo sapiens GN=PRPF19 PE=1 SV=1	55.15	2	2	1	1	140000	94000	94000	1.48936	1
P46778_RL21_HUMAN	RPL21	60S ribosomal protein L21 OS=Homo sapiens GN=RPL21 PE=1 SV=2	18.55	1	2	1	1	500000	330000	330000	1.51515	1
P62899_RL31_HUMAN	RPL31	60S ribosomal protein L31 OS=Homo sapiens GN=RPL31 PE=1 SV=1	14.45	2	2	1	1	1200000	660000	660000	1.81818	1
Q9NQ39_RS10L_HUMAN	RPS10P5	Putative 40S ribosomal protein S10-like OS=Homo sapiens GN=RPS10P5 PE=5 SV=1	20.11	2	2	1	1	490000	360000	360000	1.36111	1
P62266_RS23_HUMAN	RPS23	40S ribosomal protein S23 OS=Homo sapiens GN=RPS23 PE=1 SV=3	15.8	2	2	1	1	270000	110000	110000	2.45455	1
P62857_RS28_HUMAN	RPS28	40S ribosomal protein S28 OS=Homo sapiens GN=RPS28 PE=1 SV=1	7.84	2	2	1	1	1400000	630000	630000	2.22222	1
P29401_TKT_HUMAN	TKT	Transketolase OS=Homo sapiens GN=TKT PE=1 SV=3	67.83	1	2	1	1	62000	41000	41000	1.5122	1
P18887_XRCC1_HUMAN	XRCC1	DNA repair protein XRCC1 OS=Homo sapiens GN=XRCC1 PE=1 SV=2	69.43	2	2	1	1	300000	300000	300000	1	1
P27348_1433T_HUMAN	YWHAQ	14-3-3 protein theta OS=Homo sapiens GN=YWHAQ PE=1 SV=1	27.75	1	2	1	1	230000	44000	44000	5.22727	1
P63104_1433Z_HUMAN	YWHAZ	14-3-3 protein zeta/delta OS=Homo sapiens GN=YWHAZ PE=1 SV=1	27.73	2	2	1	1	280000	84000	84000	3.33333	1
Q9NYF8_BCLF1_HUMAN	BCLAF1	Bcl-2-associated transcription factor 1 OS=Homo sapiens GN=BCLAF1 PE=1 SV=2	106.06	2	3	1	1	110000	100000	100000	1.1	1
P60842_IF4A1_HUMAN	EIF4A1	Eukaryotic initiation factor 4A-I OS=Homo sapiens GN=EIF4A1 PE=1 SV=1	46.12	3	3	1	1	260000	120000	120000	2.16667	1
O60841_IF2P_HUMAN	EIF5B	Eukaryotic translation initiation factor 5B OS=Homo sapiens GN=EIF5B PE=1 SV=4	138.74	3	3	1	1	160000	92000	92000	1.73913	1
Q58FF8_H90B2_HUMAN	HSP90AB2P	Putative heat shock protein HSP 90-beta 2 OS=Homo sapiens GN=HSP90AB2P PE=1 SV=2	44.32	3	3	1	1	820000	170000	170000	4.82353	1
P14625_ENPL_HUMAN	HSP90B1	Endoplasmin OS=Homo sapiens GN=HSP90B1 PE=1 SV=1	92.41	3	3	1	1	680000	280000	280000	2.42857	1
P12268_IMDH2_HUMAN	IMPDH2	Inosine-5'-monophosphate dehydrogenase 2 OS=Homo sapiens GN=IMPDH2 PE=1 SV=2	55.77	3	3	1	1	310000	200000	200000	1.55	1
P11908_PRPS2_HUMAN	PRPS2	Ribose-phosphate pyrophosphokinase 2 OS=Homo sapiens GN=PRPS2 PE=1 SV=2	34.75	3	3	1	1	550000	230000	230000	2.3913	1
P61313_RL15_HUMAN	RPL15	60S ribosomal protein L15 OS=Homo sapiens GN=RPL15 PE=1 SV=2	24.13	3	3	1	1	560000	26000	26000	21.5385	1
P46783_RS10_HUMAN	RPS10	40S ribosomal protein S10 OS=Homo sapiens GN=RPS10 PE=1 SV=1	18.89	2	3	1	1	530000	96000	96000	5.52083	1
P62249_RS16_HUMAN	RPS16	40S ribosomal protein S16 OS=Homo sapiens GN=RPS16 PE=1 SV=2	16.44	3	3	1	1	630000	220000	220000	2.86364	1
P61247_RS3A_HUMAN	RPS3A	40S ribosomal protein S3a OS=Homo sapiens GN=RPS3A PE=1 SV=2	29.93	3	3	1	1	750000	150000	150000	5	1
Q15459_SF3A1_HUMAN	SF3A1	Splicing factor 3A subunit 1 OS=Homo sapiens GN=SF3A1 PE=1 SV=1	88.83	2	3	1	1	110000	130000	110000	1	1.18182
P08621_RU17_HUMAN	SNRNP70	U1 small nuclear ribonucleoprotein 70 kDa OS=Homo sapiens GN=SNRNP70 PE=1 SV=2	51.53	3	3	1	1	200000	230000	200000	1	1.15
P05455_LA_HUMAN	SSB	Lupus La protein OS=Homo sapiens GN=SSB PE=1 SV=2	46.81	3	3	1	1	300000	29000	29000	10.3448	1
Q15582_BGH3_HUMAN	TGFBI	Transforming growth factor-beta-induced protein ig-h3 OS=Homo sapiens GN=TGFBI PE=1 SV=1	74.63	3	3	1	1	110000	110000	110000	1	1
Q93009_UBP7_HUMAN	USP7	Ubiquitin carboxyl-terminal hydrolase 7 OS=Homo sapiens GN=USP7 PE=1 SV=2	128.22	3	3	1	1	200000	110000	110000	1.81818	1
P35579_MYH9_HUMAN	MYH9	Myosin-9 OS=Homo sapiens GN=MYH9 PE=1 SV=4	226.39	4	4	1	1	260000	84000	84000	3.09524	1
P62888_RL30_HUMAN	RPL30	60S ribosomal protein L30 OS=Homo sapiens GN=RPL30 PE=1 SV=2	12.78	3	4	1	1	460000	90000	90000	5.11111	1
P39019_RS19_HUMAN	RPS19	40S ribosomal protein S19 OS=Homo sapiens GN=RPS19 PE=1 SV=2	16.05	4	4	1	1	920000	100000	100000	9.2	1
P37108_SRP14_HUMAN	SRP14	Signal recognition particle 14 kDa protein OS=Homo sapiens GN=SRP14 PE=1 SV=2	14.56	2	4	1	1	600000	270000	270000	2.22222	1
P62258_1433E_HUMAN	YWHAE	14-3-3 protein epsilon OS=Homo sapiens GN=YWHAE PE=1 SV=1	29.16	4	4	1	1	670000	23000	23000	29.1304	1
Q9BTT0_AN32E_HUMAN	ANP32E	Acidic leucine-rich nuclear phosphoprotein 32 family member E OS=Homo sapiens GN=ANP32E PE=1 SV=1	30.67	5	5	1	1	720000	200000	200000	3.6	1
Q9BUJ2_HNRL1_HUMAN	HNRNPUL1	Heterogeneous nuclear ribonucleoprotein U-like protein 1 OS=Homo sapiens GN=HNRNPUL1 PE=1 SV=2	95.68	5	5	1	1	910000	130000	130000	7	1
Q92743_HTRA1_HUMAN	HTRA1	Serine protease HTRA1 OS=Homo sapiens GN=HTRA1 PE=1 SV=1	51.25	5	5	1	1	480000	150000	150000	3.2	1
Q9Y6Y0_NS1BP_HUMAN	IVNS1ABP	Influenza virus NS1A-binding protein OS=Homo sapiens GN=IVNS1ABP PE=1 SV=3	71.68	4	5	1	1	860000	270000	270000	3.18519	1
Q9P2J5_SYLC_HUMAN	LARS	Leucine--tRNA ligase, cytoplasmic OS=Homo sapiens GN=LARS PE=1 SV=2	134.38	5	5	1	1	390000	56000	56000	6.96429	1
O60256_KPRB_HUMAN	PRPSAP2	Phosphoribosyl pyrophosphate synthase-associated protein 2 OS=Homo sapiens GN=PRPSAP2 PE=1 SV=1	40.9	4	5	1	1	240000	19000	19000	12.6316	1
Q9UHX1_PUF60_HUMAN	PUF60	Poly(U)-binding-splicing factor PUF60 OS=Homo sapiens GN=PUF60 PE=1 SV=1	59.84	5	5	1	1	250000	61000	61000	4.09836	1
Q13263_TIF1B_HUMAN	TRIM28	Transcription intermediary factor 1-beta OS=Homo sapiens GN=TRIM28 PE=1 SV=5	88.49	5	5	1	1	230000	61000	61000	3.77049	1
P40227_TCPZ_HUMAN	CCT6A	T-complex protein 1 subunit zeta OS=Homo sapiens GN=CCT6A PE=1 SV=3	57.99	5	6	1	1	340000	78000	78000	4.35897	1
O00159_MYO1C_HUMAN	MYO1C	Unconventional myosin-Ic OS=Homo sapiens GN=MYO1C PE=1 SV=4	121.61	6	6	1	1	17000000	51000	51000	333.333	1
Q08J23_NSUN2_HUMAN	NSUN2	tRNA (cytosine(34)-C(5))-methyltransferase OS=Homo sapiens GN=NSUN2 PE=1 SV=2	86.42	6	6	1	1	560000	57000	57000	9.82456	1
P62913_RL11_HUMAN	RPL11	60S ribosomal protein L11 OS=Homo sapiens GN=RPL11 PE=1 SV=2	20.24	4	6	1	1	4900000	560000	560000	8.75	1
Q58FF7_H90B3_HUMAN	HSP90AB3P	Putative heat shock protein HSP 90-beta-3 OS=Homo sapiens GN=HSP90AB3P PE=5 SV=1	68.28	7	7	1	1	1600000	150000	150000	10.6667	1
Q15019_SEPT2_HUMAN	2016-09-02	Septin-2 OS=Homo sapiens GN=SEPT2 PE=1 SV=1	41.46	1	1	0	0	27000	0	27000	1	0
P53396_ACLY_HUMAN	ACLY	ATP-citrate synthase OS=Homo sapiens GN=ACLY PE=1 SV=3	120.76	1	2	0	0	25000	0	25000	1	0
P12814_ACTN1_HUMAN	ACTN1	Alpha-actinin-1 OS=Homo sapiens GN=ACTN1 PE=1 SV=2	102.99	1	1	0	0	58000	0	58000	1	0
O43707_ACTN4_HUMAN	ACTN4	Alpha-actinin-4 OS=Homo sapiens GN=ACTN4 PE=1 SV=2	104.79	1	1	0	0	33000	0	33000	1	0
Q12904_AIMP1_HUMAN	AIMP1	Aminoacyl tRNA synthase complex-interacting multifunctional protein 1 OS=Homo sapiens GN=AIMP1 PE=1 SV=2	34.33	2	2	0	0	140000	0	140000	1	0
Q13155_AIMP2_HUMAN	AIMP2	Aminoacyl tRNA synthase complex-interacting multifunctional protein 2 OS=Homo sapiens GN=AIMP2 PE=1 SV=2	35.33	1	1	0	0	32000	0	32000	1	0
Q8TCU4_ALMS1_HUMAN	ALMS1	Alstrom syndrome protein 1 OS=Homo sapiens GN=ALMS1 PE=1 SV=3	460.68	1	1	0	0	23000	0	23000	1	0
P05186_PPBT_HUMAN	ALPL	Alkaline phosphatase, tissue-nonspecific isozyme OS=Homo sapiens GN=ALPL PE=1 SV=4	57.27	5	5	0	0	400000	0	400000	1	0
P39687_AN32A_HUMAN	ANP32A	Acidic leucine-rich nuclear phosphoprotein 32 family member A OS=Homo sapiens GN=ANP32A PE=1 SV=1	28.57	7	7	0	0	1100000	0	1100000	1	0
Q92688_AN32B_HUMAN	ANP32B	Acidic leucine-rich nuclear phosphoprotein 32 family member B OS=Homo sapiens GN=ANP32B PE=1 SV=1	28.77	2	2	0	0	300000	0	300000	1	0
P07741_APT_HUMAN	APRT	Adenine phosphoribosyltransferase OS=Homo sapiens GN=APRT PE=1 SV=2	19.6	1	1	0	0	440000	0	440000	1	0
P84077_ARF1_HUMAN	ARF1	ADP-ribosylation factor 1 OS=Homo sapiens GN=ARF1 PE=1 SV=2	20.68	3	3	0	0	190000	0	190000	1	0
P53367_ARFP1_HUMAN	ARFIP1	Arfaptin-1 OS=Homo sapiens GN=ARFIP1 PE=1 SV=2	41.71	1	1	0	0	270000	0	270000	1	0
Q66PJ3_AR6P4_HUMAN	ARL6IP4	ADP-ribosylation factor-like protein 6-interacting protein 4 OS=Homo sapiens GN=ARL6IP4 PE=1 SV=2	44.89	1	1	0	0	39000	0	39000	1	0
O43150_ASAP2_HUMAN	ASAP2	Arf-GAP with SH3 domain, ANK repeat and PH domain-containing protein 2 OS=Homo sapiens GN=ASAP2 PE=1 SV=3	111.58	1	1	0	0	59000000	0	59000000	1	0
P08243_ASNS_HUMAN	ASNS	Asparagine synthetase [glutamine-hydrolyzing] OS=Homo sapiens GN=ASNS PE=1 SV=4	64.33	1	1	0	0	21000	0	21000	1	0
Q12797_ASPH_HUMAN	ASPH	Aspartyl/asparaginyl beta-hydroxylase OS=Homo sapiens GN=ASPH PE=1 SV=3	85.81	1	1	0	0	20000	0	20000	1	0
P36542_ATPG_HUMAN	ATP5C1	ATP synthase subunit gamma, mitochondrial OS=Homo sapiens GN=ATP5C1 PE=1 SV=1	32.98	1	1	0	0	39000	0	39000	1	0
P48047_ATPO_HUMAN	ATP5O	ATP synthase subunit O, mitochondrial OS=Homo sapiens GN=ATP5O PE=1 SV=1	23.26	4	4	0	0	450000	0	450000	1	0
O43861_ATP9B_HUMAN	ATP9B	Probable phospholipid-transporting ATPase IIB OS=Homo sapiens GN=ATP9B PE=2 SV=4	129.22	1	1	0	0	1700000	0	1700000	1	0
P80723_BASP1_HUMAN	BASP1	Brain acid soluble protein 1 OS=Homo sapiens GN=BASP1 PE=1 SV=2	22.68	1	1	0	0	30000	0	30000	1	0
Q9NP55_BPIA1_HUMAN	BPIFA1	BPI fold-containing family A member 1 OS=Homo sapiens GN=BPIFA1 PE=1 SV=1	26.7	1	1	0	0	13000	0	13000	1	0
O43684_BUB3_HUMAN	BUB3	Mitotic checkpoint protein BUB3 OS=Homo sapiens GN=BUB3 PE=1 SV=1	37.13	1	1	0	0	55000	0	55000	1	0
Q9Y224_CN166_HUMAN	C14orf166	UPF0568 protein C14orf166 OS=Homo sapiens GN=C14orf166 PE=1 SV=1	28.05	1	1	0	0	54000	0	54000	1	0
P00918_CAH2_HUMAN	CA2	Carbonic anhydrase 2 OS=Homo sapiens GN=CA2 PE=1 SV=2	29.23	1	1	0	0	34000	0	34000	1	0
Q9HB71_CYBP_HUMAN	CACYBP	Calcyclin-binding protein OS=Homo sapiens GN=CACYBP PE=1 SV=2	26.19	1	1	0	0	17000	0	17000	1	0
P27482_CALL3_HUMAN	CALML3	Calmodulin-like protein 3 OS=Homo sapiens GN=CALML3 PE=1 SV=2	16.88	1	1	0	0	22000	0	22000	1	0
P27824_CALX_HUMAN	CANX	Calnexin OS=Homo sapiens GN=CANX PE=1 SV=2	67.53	1	1	0	0	110000	0	110000	1	0
Q6UXS9_CASPC_HUMAN	CASP12	Inactive caspase-12 OS=Homo sapiens GN=CASP12 PE=2 SV=2	38.84	1	2	0	0	92000000	0	92000000	1	0
P49368_TCPG_HUMAN	CCT3	T-complex protein 1 subunit gamma OS=Homo sapiens GN=CCT3 PE=1 SV=4	60.5	4	5	0	0	750000	0	750000	1	0
Q99832_TCPH_HUMAN	CCT7	T-complex protein 1 subunit eta OS=Homo sapiens GN=CCT7 PE=1 SV=2	59.33	2	2	0	0	170000	0	170000	1	0
O15078_CE290_HUMAN	CEP290	Centrosomal protein of 290 kDa OS=Homo sapiens GN=CEP290 PE=1 SV=2	290.21	2	3	0	0	720000	0	720000	1	0
Q8NHQ1_CEP70_HUMAN	CEP70	Centrosomal protein of 70 kDa OS=Homo sapiens GN=CEP70 PE=1 SV=2	69.71	1	1	0	0	85000	0	85000	1	0
Q9NX63_MIC19_HUMAN	CHCHD3	MICOS complex subunit MIC19 OS=Homo sapiens GN=CHCHD3 PE=1 SV=1	26.14	1	1	0	0	30000	0	30000	1	0
Q07065_CKAP4_HUMAN	CKAP4	Cytoskeleton-associated protein 4 OS=Homo sapiens GN=CKAP4 PE=1 SV=2	65.98	1	1	0	0	39000	0	39000	1	0
P12277_KCRB_HUMAN	CKB	Creatine kinase B-type OS=Homo sapiens GN=CKB PE=1 SV=1	42.62	1	1	0	0	71000	0	71000	1	0
Q8NBJ5_GT251_HUMAN	COLGALT1	Procollagen galactosyltransferase 1 OS=Homo sapiens GN=COLGALT1 PE=1 SV=1	71.59	1	1	0	0	28000	0	28000	1	0
O75131_CPNE3_HUMAN	CPNE3	Copine-3 OS=Homo sapiens GN=CPNE3 PE=1 SV=1	60.09	1	1	0	0	43000	0	43000	1	0
O75390_CISY_HUMAN	CS	Citrate synthase, mitochondrial OS=Homo sapiens GN=CS PE=1 SV=2	51.68	1	1	0	0	46000	0	46000	1	0
Q13619_CUL4A_HUMAN	CUL4A	Cullin-4A OS=Homo sapiens GN=CUL4A PE=1 SV=3	87.62	1	1	0	0	11000	0	11000	1	0
P14868_SYDC_HUMAN	DARS	Aspartate--tRNA ligase, cytoplasmic OS=Homo sapiens GN=DARS PE=1 SV=2	57.1	3	3	0	0	230000	0	230000	1	0
Q13838_DX39B_HUMAN	DDX39B	Spliceosome RNA helicase DDX39B OS=Homo sapiens GN=DDX39B PE=1 SV=1	48.96	2	2	0	0	150000	0	150000	1	0
Q7Z478_DHX29_HUMAN	DHX29	ATP-dependent RNA helicase DHX29 OS=Homo sapiens GN=DHX29 PE=1 SV=2	155.14	1	1	0	0	21000	0	21000	1	0
Q7L2E3_DHX30_HUMAN	DHX30	Putative ATP-dependent RNA helicase DHX30 OS=Homo sapiens GN=DHX30 PE=1 SV=1	133.85	2	3	0	0	120000	0	120000	1	0
Q96HU8_DIRA2_HUMAN	DIRAS2	GTP-binding protein Di-Ras2 OS=Homo sapiens GN=DIRAS2 PE=1 SV=1	22.47	1	1	0	0	58000	0	58000	1	0
P09622_DLDH_HUMAN	DLD	Dihydrolipoyl dehydrogenase, mitochondrial OS=Homo sapiens GN=DLD PE=1 SV=2	54.14	1	2	0	0	79000	0	79000	1	0
P36957_ODO2_HUMAN	DLST	Dihydrolipoyllysine-residue succinyltransferase component of 2-oxoglutarate dehydrogenase complex, mitochondrial OS=Homo sapiens GN=DLST PE=1 SV=4	48.72	1	1	0	0	49000	0	49000	1	0
P25685_DNJB1_HUMAN	DNAJB1	DnaJ homolog subfamily B member 1 OS=Homo sapiens GN=DNAJB1 PE=1 SV=4	38.02	1	1	0	0	29000	0	29000	1	0
Q9Y5T4_DJC15_HUMAN	DNAJC15	DnaJ homolog subfamily C member 15 OS=Homo sapiens GN=DNAJC15 PE=1 SV=2	16.37	1	1	0	0	400000	0	400000	1	0
Q5F1R6_DJC21_HUMAN	DNAJC21	DnaJ homolog subfamily C member 21 OS=Homo sapiens GN=DNAJC21 PE=1 SV=2	61.99	1	2	0	0	68000	0	68000	1	0
Q9Y295_DRG1_HUMAN	DRG1	Developmentally-regulated GTP-binding protein 1 OS=Homo sapiens GN=DRG1 PE=1 SV=1	40.52	1	1	0	0	18000	0	18000	1	0
P60981_DEST_HUMAN	DSTN	Destrin OS=Homo sapiens GN=DSTN PE=1 SV=3	18.49	1	1	0	0	58000	0	58000	1	0
O43854_EDIL3_HUMAN	EDIL3	EGF-like repeat and discoidin I-like domain-containing protein 3 OS=Homo sapiens GN=EDIL3 PE=1 SV=1	53.73	2	2	0	0	51000	0	51000	1	0
P29692_EF1D_HUMAN	EEF1D	Elongation factor 1-delta OS=Homo sapiens GN=EEF1D PE=1 SV=5	31.1	1	1	0	0	110000	0	110000	1	0
Q15029_U5S1_HUMAN	EFTUD2	116 kDa U5 small nuclear ribonucleoprotein component OS=Homo sapiens GN=EFTUD2 PE=1 SV=1	109.37	1	1	0	0	93000	0	93000	1	0
P55884_EIF3B_HUMAN	EIF3B	Eukaryotic translation initiation factor 3 subunit B OS=Homo sapiens GN=EIF3B PE=1 SV=3	92.42	2	2	0	0	140000	0	140000	1	0
Q99613_EIF3C_HUMAN	EIF3C	Eukaryotic translation initiation factor 3 subunit C OS=Homo sapiens GN=EIF3C PE=1 SV=1	105.28	3	3	0	0	140000	0	140000	1	0
O75821_EIF3G_HUMAN	EIF3G	Eukaryotic translation initiation factor 3 subunit G OS=Homo sapiens GN=EIF3G PE=1 SV=2	35.59	2	2	0	0	140000	0	140000	1	0
Q13347_EIF3I_HUMAN	EIF3I	Eukaryotic translation initiation factor 3 subunit I OS=Homo sapiens GN=EIF3I PE=1 SV=1	36.48	1	1	0	0	42000	0	42000	1	0
Q9Y262_EIF3L_HUMAN	EIF3L	Eukaryotic translation initiation factor 3 subunit L OS=Homo sapiens GN=EIF3L PE=1 SV=1	66.68	3	4	0	0	190000	0	190000	1	0
P38919_IF4A3_HUMAN	EIF4A3	Eukaryotic initiation factor 4A-III OS=Homo sapiens GN=EIF4A3 PE=1 SV=4	46.84	2	2	0	0	160000	0	160000	1	0
Q04637_IF4G1_HUMAN	EIF4G1	Eukaryotic translation initiation factor 4 gamma 1 OS=Homo sapiens GN=EIF4G1 PE=1 SV=4	175.38	1	1	0	0	22000	0	22000	1	0
Q15056_IF4H_HUMAN	EIF4H	Eukaryotic translation initiation factor 4H OS=Homo sapiens GN=EIF4H PE=1 SV=5	27.37	1	1	0	0	37000	0	37000	1	0
P63241_IF5A1_HUMAN	EIF5A	Eukaryotic translation initiation factor 5A-1 OS=Homo sapiens GN=EIF5A PE=1 SV=2	16.82	4	5	0	0	310000	0	310000	1	0
P07814_SYEP_HUMAN	EPRS	Bifunctional glutamate/proline--tRNA ligase OS=Homo sapiens GN=EPRS PE=1 SV=5	170.48	1	2	0	0	63000	0	63000	1	0
O75477_ERLN1_HUMAN	ERLIN1	Erlin-1 OS=Homo sapiens GN=ERLIN1 PE=1 SV=1	38.9	1	1	0	0	44000	0	44000	1	0
Q13868_EXOS2_HUMAN	EXOSC2	Exosome complex component RRP4 OS=Homo sapiens GN=EXOSC2 PE=1 SV=2	32.77	1	1	0	0	35000	0	35000	1	0
Q8NCA5_FA98A_HUMAN	FAM98A	Protein FAM98A OS=Homo sapiens GN=FAM98A PE=1 SV=1	55.37	1	1	0	0	43000	0	43000	1	0
Q9Y4F1_FARP1_HUMAN	FARP1	FERM, RhoGEF and pleckstrin domain-containing protein 1 OS=Homo sapiens GN=FARP1 PE=1 SV=1	118.56	1	1	0	0	35000	0	35000	1	0
P49327_FAS_HUMAN	FASN	Fatty acid synthase OS=Homo sapiens GN=FASN PE=1 SV=3	273.25	3	3	0	0	100000	0	100000	1	0
P62861_RS30_HUMAN	FAU	40S ribosomal protein S30 OS=Homo sapiens GN=FAU PE=1 SV=1	6.64	1	1	0	0	150000	0	150000	1	0
Q02790_FKBP4_HUMAN	FKBP4	Peptidyl-prolyl cis-trans isomerase FKBP4 OS=Homo sapiens GN=FKBP4 PE=1 SV=3	51.77	2	2	0	0	79000	0	79000	1	0
Q14254_FLOT2_HUMAN	FLOT2	Flotillin-2 OS=Homo sapiens GN=FLOT2 PE=1 SV=2	47.03	1	1	0	0	78000	0	78000	1	0
P15328_FOLR1_HUMAN	FOLR1	Folate receptor alpha OS=Homo sapiens GN=FOLR1 PE=1 SV=3	29.8	1	1	0	0	230000	0	230000	1	0
P51114_FXR1_HUMAN	FXR1	Fragile X mental retardation syndrome-related protein 1 OS=Homo sapiens GN=FXR1 PE=1 SV=3	69.68	2	2	0	0	320000	0	320000	1	0
P51116_FXR2_HUMAN	FXR2	Fragile X mental retardation syndrome-related protein 2 OS=Homo sapiens GN=FXR2 PE=1 SV=2	74.18	2	2	0	0	83000	0	83000	1	0
Q13283_G3BP1_HUMAN	G3BP1	Ras GTPase-activating protein-binding protein 1 OS=Homo sapiens GN=G3BP1 PE=1 SV=1	52.13	4	4	0	0	440000	0	440000	1	0
P22102_PUR2_HUMAN	GART	Trifunctional purine biosynthetic protein adenosine-3 OS=Homo sapiens GN=GART PE=1 SV=1	107.7	1	1	0	0	15000	0	15000	1	0
O75323_NIPS2_HUMAN	GBAS	Protein NipSnap homolog 2 OS=Homo sapiens GN=GBAS PE=1 SV=1	33.72	1	1	0	0	200000	0	200000	1	0
P63096_GNAI1_HUMAN	GNAI1	Guanine nucleotide-binding protein G(i) subunit alpha-1 OS=Homo sapiens GN=GNAI1 PE=1 SV=2	40.34	2	3	0	0	85000	0	85000	1	0
Q5JWF2_GNAS1_HUMAN	GNAS	Guanine nucleotide-binding protein G(s) subunit alpha isoforms XLas OS=Homo sapiens GN=GNAS PE=1 SV=2	110.96	1	1	0	0	51000	0	51000	1	0
P62873_GBB1_HUMAN	GNB1	Guanine nucleotide-binding protein G(I)/G(S)/G(T) subunit beta-1 OS=Homo sapiens GN=GNB1 PE=1 SV=3	37.35	2	2	0	0	680000	0	680000	1	0
P63244_GBLP_HUMAN	GNB2L1	Guanine nucleotide-binding protein subunit beta-2-like 1 OS=Homo sapiens GN=GNB2L1 PE=1 SV=3	35.05	3	3	0	0	460000	0	460000	1	0
P06744_G6PI_HUMAN	GPI	Glucose-6-phosphate isomerase OS=Homo sapiens GN=GPI PE=1 SV=4	63.11	2	2	0	0	88000	0	88000	1	0
P28799_GRN_HUMAN	GRN	Granulins OS=Homo sapiens GN=GRN PE=1 SV=2	63.5	1	1	0	0	130000	0	130000	1	0
Q9BQ67_GRWD1_HUMAN	GRWD1	Glutamate-rich WD repeat-containing protein 1 OS=Homo sapiens GN=GRWD1 PE=1 SV=1	49.39	3	4	0	0	190000	0	190000	1	0
P78347_GTF2I_HUMAN	GTF2I	General transcription factor II-I OS=Homo sapiens GN=GTF2I PE=1 SV=2	112.35	2	2	0	0	84000	0	84000	1	0
Q9P0M6_H2AW_HUMAN	H2AFY2	Core histone macro-H2A.2 OS=Homo sapiens GN=H2AFY2 PE=1 SV=3	40.03	2	2	0	0	380000	0	380000	1	0
Q7Z4V5_HDGR2_HUMAN	HDGFRP2	Hepatoma-derived growth factor-related protein 2 OS=Homo sapiens GN=HDGFRP2 PE=1 SV=1	74.27	1	1	0	0	37000	0	37000	1	0
Q7Z353_HDX_HUMAN	HDX	Highly divergent homeobox OS=Homo sapiens GN=HDX PE=1 SV=1	77.16	3	4	0	0	690000	0	690000	1	0
O95714_HERC2_HUMAN	HERC2	E3 ubiquitin-protein ligase HERC2 OS=Homo sapiens GN=HERC2 PE=1 SV=2	526.9	2	2	0	0	57000	0	57000	1	0
P30443_1A01_HUMAN	HLA-A	HLA class I histocompatibility antigen, A-1 alpha chain OS=Homo sapiens GN=HLA-A PE=1 SV=1	40.82	1	1	0	0	42000	0	42000	1	0
Q58FG0_HS905_HUMAN	HSP90AA5P	Putative heat shock protein HSP 90-alpha A5 OS=Homo sapiens GN=HSP90AA5P PE=1 SV=1	38.71	1	1	0	0	130000	0	130000	1	0
P34932_HSP74_HUMAN	HSPA4	Heat shock 70 kDa protein 4 OS=Homo sapiens GN=HSPA4 PE=1 SV=4	94.27	1	1	0	0	95000	0	95000	1	0
Q92598_HS105_HUMAN	HSPH1	Heat shock protein 105 kDa OS=Homo sapiens GN=HSPH1 PE=1 SV=1	96.8	1	1	0	0	42000	0	42000	1	0
P41252_SYIC_HUMAN	IARS	Isoleucine--tRNA ligase, cytoplasmic OS=Homo sapiens GN=IARS PE=1 SV=2	144.41	1	2	0	0	62000	0	62000	1	0
Q9NZI8_IF2B1_HUMAN	IGF2BP1	Insulin-like growth factor 2 mRNA-binding protein 1 OS=Homo sapiens GN=IGF2BP1 PE=1 SV=2	63.44	2	2	0	0	110000	0	110000	1	0
O00425_IF2B3_HUMAN	IGF2BP3	Insulin-like growth factor 2 mRNA-binding protein 3 OS=Homo sapiens GN=IGF2BP3 PE=1 SV=2	63.67	2	2	0	0	160000	0	160000	1	0
P08887_IL6RA_HUMAN	IL6R	Interleukin-6 receptor subunit alpha OS=Homo sapiens GN=IL6R PE=1 SV=1	51.51	1	1	0	0	96000	0	96000	1	0
Q12906_ILF3_HUMAN	ILF3	Interleukin enhancer-binding factor 3 OS=Homo sapiens GN=ILF3 PE=1 SV=3	95.28	7	8	0	0	770000	0	770000	1	0
O15357_SHIP2_HUMAN	INPPL1	Phosphatidylinositol 3,4,5-trisphosphate 5-phosphatase 2 OS=Homo sapiens GN=INPPL1 PE=1 SV=2	138.51	2	2	0	0	88000	0	88000	1	0
P46940_IQGA1_HUMAN	IQGAP1	Ras GTPase-activating-like protein IQGAP1 OS=Homo sapiens GN=IQGAP1 PE=1 SV=1	189.13	3	4	0	0	220000	0	220000	1	0
P05161_ISG15_HUMAN	ISG15	Ubiquitin-like protein ISG15 OS=Homo sapiens GN=ISG15 PE=1 SV=5	17.88	1	1	0	0	1100000	0	1100000	1	0
Q14643_ITPR1_HUMAN	ITPR1	Inositol 1,4,5-trisphosphate receptor type 1 OS=Homo sapiens GN=ITPR1 PE=1 SV=3	313.73	1	1	0	0	7000	0	7000	1	0
P17535_JUND_HUMAN	JUND	Transcription factor jun-D OS=Homo sapiens GN=JUND PE=1 SV=3	35.15	1	1	0	0	39000	0	39000	1	0
Q15046_SYK_HUMAN	KARS	Lysine--tRNA ligase OS=Homo sapiens GN=KARS PE=1 SV=3	68	5	5	0	0	360000	0	360000	1	0
P41229_KDM5C_HUMAN	KDM5C	Lysine-specific demethylase 5C OS=Homo sapiens GN=KDM5C PE=1 SV=2	175.61	1	1	0	0	880000	0	880000	1	0
Q07666_KHDR1_HUMAN	KHDRBS1	KH domain-containing, RNA-binding, signal transduction-associated protein 1 OS=Homo sapiens GN=KHDRBS1 PE=1 SV=1	48.2	1	1	0	0	140000	0	140000	1	0
O60684_IMA7_HUMAN	KPNA6	Importin subunit alpha-7 OS=Homo sapiens GN=KPNA6 PE=1 SV=1	59.99	1	2	0	0	150000	0	150000	1	0
Q86UP2_KTN1_HUMAN	KTN1	Kinectin OS=Homo sapiens GN=KTN1 PE=1 SV=1	156.18	1	1	0	0	39000	0	39000	1	0
O43813_LANC1_HUMAN	LANCL1	LanC-like protein 1 OS=Homo sapiens GN=LANCL1 PE=1 SV=1	45.25	1	1	0	0	45000	0	45000	1	0
Q9NS86_LANC2_HUMAN	LANCL2	LanC-like protein 2 OS=Homo sapiens GN=LANCL2 PE=1 SV=1	50.82	1	1	0	0	40000	0	40000	1	0
Q71RC2_LARP4_HUMAN	LARP4	La-related protein 4 OS=Homo sapiens GN=LARP4 PE=1 SV=3	80.55	1	1	0	0	17000	0	17000	1	0
P07195_LDHB_HUMAN	LDHB	L-lactate dehydrogenase B chain OS=Homo sapiens GN=LDHB PE=1 SV=2	36.62	1	1	0	0	22000	0	22000	1	0
O14910_LIN7A_HUMAN	LIN7A	Protein lin-7 homolog A OS=Homo sapiens GN=LIN7A PE=1 SV=2	25.98	1	2	0	0	120000	0	120000	1	0
P42704_LPPRC_HUMAN	LRPPRC	Leucine-rich PPR motif-containing protein, mitochondrial OS=Homo sapiens GN=LRPPRC PE=1 SV=3	157.81	4	4	0	0	240000	0	240000	1	0
O95232_LC7L3_HUMAN	LUC7L3	Luc7-like protein 3 OS=Homo sapiens GN=LUC7L3 PE=1 SV=2	51.44	1	1	0	0	43000	0	43000	1	0
Q9UNF1_MAGD2_HUMAN	MAGED2	Melanoma-associated antigen D2 OS=Homo sapiens GN=MAGED2 PE=1 SV=2	64.91	1	1	0	0	31000	0	31000	1	0
Q70IA6_MOB2_HUMAN	MOB2	MOB kinase activator 2 OS=Homo sapiens GN=MOB2 PE=1 SV=1	26.91	1	1	0	0	140000	0	140000	1	0
Q15014_MO4L2_HUMAN	MORF4L2	Mortality factor 4-like protein 2 OS=Homo sapiens GN=MORF4L2 PE=1 SV=1	32.29	1	1	0	0	91000	0	91000	1	0
Q9HCE1_MOV10_HUMAN	MOV10	Putative helicase MOV-10 OS=Homo sapiens GN=MOV10 PE=1 SV=2	113.6	1	1	0	0	45000	0	45000	1	0
Q13405_RM49_HUMAN	MRPL49	39S ribosomal protein L49, mitochondrial OS=Homo sapiens GN=MRPL49 PE=1 SV=1	19.19	2	2	0	0	9200000	0	9200000	1	0
P26038_MOES_HUMAN	MSN	Moesin OS=Homo sapiens GN=MSN PE=1 SV=3	67.78	1	2	0	0	44000	0	44000	1	0
P11586_C1TC_HUMAN	MTHFD1	C-1-tetrahydrofolate synthase, cytoplasmic OS=Homo sapiens GN=MTHFD1 PE=1 SV=3	101.5	1	1	0	0	44000	0	44000	1	0
O75592_MYCB2_HUMAN	MYCBP2	E3 ubiquitin-protein ligase MYCBP2 OS=Homo sapiens GN=MYCBP2 PE=1 SV=3	509.76	2	3	0	0	180000	0	180000	1	0
P35749_MYH11_HUMAN	MYH11	Myosin-11 OS=Homo sapiens GN=MYH11 PE=1 SV=3	227.2	1	1	0	0	36000	0	36000	1	0
P60660_MYL6_HUMAN	MYL6	Myosin light polypeptide 6 OS=Homo sapiens GN=MYL6 PE=1 SV=2	16.92	3	3	0	0	220000	0	220000	1	0
P14649_MYL6B_HUMAN	MYL6B	Myosin light chain 6B OS=Homo sapiens GN=MYL6B PE=1 SV=1	22.75	1	1	0	0	190000	0	190000	1	0
Q14CX7_NAA25_HUMAN	NAA25	N-alpha-acetyltransferase 25, NatB auxiliary subunit OS=Homo sapiens GN=NAA25 PE=1 SV=1	112.22	1	1	0	0	38000	0	38000	1	0
P49321_NASP_HUMAN	NASP	Nuclear autoantigenic sperm protein OS=Homo sapiens GN=NASP PE=1 SV=2	85.19	1	1	0	0	24000	0	24000	1	0
O00567_NOP56_HUMAN	NOP56	Nucleolar protein 56 OS=Homo sapiens GN=NOP56 PE=1 SV=4	66.01	2	2	0	0	66000	0	66000	1	0
Q9Y2X3_NOP58_HUMAN	NOP58	Nucleolar protein 58 OS=Homo sapiens GN=NOP58 PE=1 SV=1	59.54	1	1	0	0	95000	0	95000	1	0
Q9H1E3_NUCKS_HUMAN	NUCKS1	Nuclear ubiquitous casein and cyclin-dependent kinase substrate 1 OS=Homo sapiens GN=NUCKS1 PE=1 SV=1	27.28	1	1	0	0	40000	0	40000	1	0
Q9Y266_NUDC_HUMAN	NUDC	Nuclear migration protein nudC OS=Homo sapiens GN=NUDC PE=1 SV=1	38.22	1	1	0	0	48000	0	48000	1	0
Q8N1F7_NUP93_HUMAN	NUP93	Nuclear pore complex protein Nup93 OS=Homo sapiens GN=NUP93 PE=1 SV=2	93.43	1	1	0	0	33000	0	33000	1	0
Q02218_ODO1_HUMAN	OGDH	2-oxoglutarate dehydrogenase, mitochondrial OS=Homo sapiens GN=OGDH PE=1 SV=3	115.86	1	1	0	0	12000	0	12000	1	0
Q13310_PABP4_HUMAN	PABPC4	Polyadenylate-binding protein 4 OS=Homo sapiens GN=PABPC4 PE=1 SV=1	70.74	1	1	0	0	120000	0	120000	1	0
P0CB38_PAB4L_HUMAN	PABPC4L	Polyadenylate-binding protein 4-like OS=Homo sapiens GN=PABPC4L PE=2 SV=1	41.83	1	1	0	0	110000	0	110000	1	0
Q9UGN5_PARP2_HUMAN	PARP2	Poly [ADP-ribose] polymerase 2 OS=Homo sapiens GN=PARP2 PE=1 SV=2	66.16	1	1	0	0	15000	0	15000	1	0
Q15366_PCBP2_HUMAN	PCBP2	Poly(rC)-binding protein 2 OS=Homo sapiens GN=PCBP2 PE=1 SV=1	38.56	1	1	0	0	95000	0	95000	1	0
Q9NV79_PCMD2_HUMAN	PCMTD2	Protein-L-isoaspartate O-methyltransferase domain-containing protein 2 OS=Homo sapiens GN=PCMTD2 PE=2 SV=2	41.05	2	2	0	0	110000	0	110000	1	0
O75340_PDCD6_HUMAN	PDCD6	Programmed cell death protein 6 OS=Homo sapiens GN=PDCD6 PE=1 SV=1	21.85	1	1	0	0	47000	0	47000	1	0
P11177_ODPB_HUMAN	PDHB	Pyruvate dehydrogenase E1 component subunit beta, mitochondrial OS=Homo sapiens GN=PDHB PE=1 SV=3	39.21	2	2	0	0	90000	0	90000	1	0
P30101_PDIA3_HUMAN	PDIA3	Protein disulfide-isomerase A3 OS=Homo sapiens GN=PDIA3 PE=1 SV=4	56.75	2	2	0	0	120000	0	120000	1	0
H7BZJ3_H7BZJ3_HUMAN	PDIA3	Protein disulfide-isomerase A3 (Fragment) OS=Homo sapiens GN=PDIA3 PE=1 SV=1	13.51	1	1	0	0	40000	0	40000	1	0
Q15084_PDIA6_HUMAN	PDIA6	Protein disulfide-isomerase A6 OS=Homo sapiens GN=PDIA6 PE=1 SV=1	48.09	2	2	0	0	98000	0	98000	1	0
Q9NQP4_PFD4_HUMAN	PFDN4	Prefoldin subunit 4 OS=Homo sapiens GN=PFDN4 PE=1 SV=1	15.3	2	2	0	0	160000	0	160000	1	0
P07737_PROF1_HUMAN	PFN1	Profilin-1 OS=Homo sapiens GN=PFN1 PE=1 SV=2	15.04	1	2	0	0	330000	0	330000	1	0
Q02809_PLOD1_HUMAN	PLOD1	Procollagen-lysine,2-oxoglutarate 5-dioxygenase 1 OS=Homo sapiens GN=PLOD1 PE=1 SV=2	83.5	3	3	0	0	1700000	0	1700000	1	0
O60568_PLOD3_HUMAN	PLOD3	Procollagen-lysine,2-oxoglutarate 5-dioxygenase 3 OS=Homo sapiens GN=PLOD3 PE=1 SV=1	84.73	1	1	0	0	52000	0	52000	1	0
P19388_RPAB1_HUMAN	POLR2E	DNA-directed RNA polymerases I, II, and III subunit RPABC1 OS=Homo sapiens GN=POLR2E PE=1 SV=4	24.54	1	1	0	0	39000	0	39000	1	0
P23284_PPIB_HUMAN	PPIB	Peptidyl-prolyl cis-trans isomerase B OS=Homo sapiens GN=PPIB PE=1 SV=2	23.73	1	2	0	0	1300000	0	1300000	1	0
P30048_PRDX3_HUMAN	PRDX3	Thioredoxin-dependent peroxide reductase, mitochondrial OS=Homo sapiens GN=PRDX3 PE=1 SV=3	27.68	1	1	0	0	42000	0	42000	1	0
P30044_PRDX5_HUMAN	PRDX5	Peroxiredoxin-5, mitochondrial OS=Homo sapiens GN=PRDX5 PE=1 SV=4	22.07	1	1	0	0	8600	0	8600	1	0
Q99873_ANM1_HUMAN	PRMT1	Protein arginine N-methyltransferase 1 OS=Homo sapiens GN=PRMT1 PE=1 SV=2	41.49	2	2	0	0	190000	0	190000	1	0
Q6P2Q9_PRP8_HUMAN	PRPF8	Pre-mRNA-processing-splicing factor 8 OS=Homo sapiens GN=PRPF8 PE=1 SV=2	273.43	1	1	0	0	22000	0	22000	1	0
Q96M27_PRRC1_HUMAN	PRRC1	Protein PRRC1 OS=Homo sapiens GN=PRRC1 PE=1 SV=1	46.67	1	1	0	0	43000	0	43000	1	0
P07477_TRY1_HUMAN	PRSS1	Trypsin-1 OS=Homo sapiens GN=PRSS1 PE=1 SV=1	26.54	1	1	0	0	92000000	0	92000000	1	0
Q9Y617_SERC_HUMAN	PSAT1	Phosphoserine aminotransferase OS=Homo sapiens GN=PSAT1 PE=1 SV=2	40.4	1	1	0	0	26000	0	26000	1	0
P47897_SYQ_HUMAN	QARS	Glutamine--tRNA ligase OS=Homo sapiens GN=QARS PE=1 SV=1	87.74	2	2	0	0	210000	0	210000	1	0
P61026_RAB10_HUMAN	RAB10	Ras-related protein Rab-10 OS=Homo sapiens GN=RAB10 PE=1 SV=1	22.53	2	2	0	0	98000	0	98000	1	0
P62820_RAB1A_HUMAN	RAB1A	Ras-related protein Rab-1A OS=Homo sapiens GN=RAB1A PE=1 SV=3	22.66	1	2	0	0	58000	0	58000	1	0
Q9UKM9_RALY_HUMAN	RALY	RNA-binding protein Raly OS=Homo sapiens GN=RALY PE=1 SV=1	32.44	1	1	0	0	66000	0	66000	1	0
P43487_RANG_HUMAN	RANBP1	Ran-specific GTPase-activating protein OS=Homo sapiens GN=RANBP1 PE=1 SV=1	23.3	2	2	0	0	270000	0	270000	1	0
P54136_SYRC_HUMAN	RARS	Arginine--tRNA ligase, cytoplasmic OS=Homo sapiens GN=RARS PE=1 SV=2	75.33	2	2	0	0	180000	0	180000	1	0
Q16576_RBBP7_HUMAN	RBBP7	Histone-binding protein RBBP7 OS=Homo sapiens GN=RBBP7 PE=1 SV=1	47.79	1	1	0	0	57000	0	57000	1	0
Q9BQ04_RBM4B_HUMAN	RBM4B	RNA-binding protein 4B OS=Homo sapiens GN=RBM4B PE=1 SV=1	40.12	1	1	0	0	32000	0	32000	1	0
Q9Y5S9_RBM8A_HUMAN	RBM8A	RNA-binding protein 8A OS=Homo sapiens GN=RBM8A PE=1 SV=1	19.88	1	1	0	0	73000	0	73000	1	0
Q9P258_RCC2_HUMAN	RCC2	Protein RCC2 OS=Homo sapiens GN=RCC2 PE=1 SV=2	56.05	1	2	0	0	77000	0	77000	1	0
Q15293_RCN1_HUMAN	RCN1	Reticulocalbin-1 OS=Homo sapiens GN=RCN1 PE=1 SV=1	38.87	1	1	0	0	17000	0	17000	1	0
Q14257_RCN2_HUMAN	RCN2	Reticulocalbin-2 OS=Homo sapiens GN=RCN2 PE=1 SV=1	36.85	1	1	0	0	57000	0	57000	1	0
J3KS37_J3KS37_HUMAN	RECQL5	ATP-dependent DNA helicase Q5 (Fragment) OS=Homo sapiens GN=RECQL5 PE=1 SV=1	24.89	1	3	0	0	970000	0	970000	1	0
P35251_RFC1_HUMAN	RFC1	Replication factor C subunit 1 OS=Homo sapiens GN=RFC1 PE=1 SV=4	128.18	2	2	0	0	45000	0	45000	1	0
P62906_RL10A_HUMAN	RPL10A	60S ribosomal protein L10a OS=Homo sapiens GN=RPL10A PE=1 SV=2	24.82	3	4	0	0	1400000	0	1400000	1	0
P40429_RL13A_HUMAN	RPL13A	60S ribosomal protein L13a OS=Homo sapiens GN=RPL13A PE=1 SV=2	23.56	2	2	0	0	240000	0	240000	1	0
P62750_RL23A_HUMAN	RPL23A	60S ribosomal protein L23a OS=Homo sapiens GN=RPL23A PE=1 SV=1	17.68	5	6	0	0	1100000	0	1100000	1	0
Q9UNX3_RL26L_HUMAN	RPL26L1	60S ribosomal protein L26-like 1 OS=Homo sapiens GN=RPL26L1 PE=1 SV=1	17.25	2	2	0	0	220000	0	220000	1	0
P46776_RL27A_HUMAN	RPL27A	60S ribosomal protein L27a OS=Homo sapiens GN=RPL27A PE=1 SV=2	16.55	2	2	0	0	1300000	0	1300000	1	0
Q9Y3U8_RL36_HUMAN	RPL36	60S ribosomal protein L36 OS=Homo sapiens GN=RPL36 PE=1 SV=3	12.25	1	1	0	0	160000	0	160000	1	0
P61513_RL37A_HUMAN	RPL37A	60S ribosomal protein L37a OS=Homo sapiens GN=RPL37A PE=1 SV=2	10.27	1	1	0	0	130000	0	130000	1	0
P63173_RL38_HUMAN	RPL38	60S ribosomal protein L38 OS=Homo sapiens GN=RPL38 PE=1 SV=2	8.21	1	1	0	0	290000	0	290000	1	0
P05388_RLA0_HUMAN	RPLP0	60S acidic ribosomal protein P0 OS=Homo sapiens GN=RPLP0 PE=1 SV=1	34.25	1	1	0	0	370000	0	370000	1	0
P62280_RS11_HUMAN	RPS11	40S ribosomal protein S11 OS=Homo sapiens GN=RPS11 PE=1 SV=3	18.42	1	1	0	0	210000	0	210000	1	0
P25398_RS12_HUMAN	RPS12	40S ribosomal protein S12 OS=Homo sapiens GN=RPS12 PE=1 SV=3	14.51	1	1	0	0	300000	0	300000	1	0
P62277_RS13_HUMAN	RPS13	40S ribosomal protein S13 OS=Homo sapiens GN=RPS13 PE=1 SV=2	17.21	2	3	0	0	610000	0	610000	1	0
P63220_RS21_HUMAN	RPS21	40S ribosomal protein S21 OS=Homo sapiens GN=RPS21 PE=1 SV=1	9.11	3	4	0	0	480000	0	480000	1	0
P62851_RS25_HUMAN	RPS25	40S ribosomal protein S25 OS=Homo sapiens GN=RPS25 PE=1 SV=1	13.73	2	2	0	0	450000	0	450000	1	0
P56182_RRP1_HUMAN	RRP1	Ribosomal RNA processing protein 1 homolog A OS=Homo sapiens GN=RRP1 PE=1 SV=1	52.81	1	1	0	0	42000	0	42000	1	0
O43818_U3IP2_HUMAN	RRP9	U3 small nucleolar RNA-interacting protein 2 OS=Homo sapiens GN=RRP9 PE=1 SV=1	51.81	2	3	0	0	140000	0	140000	1	0
Q9Y3I0_RTCB_HUMAN	RTCB	tRNA-splicing ligase RtcB homolog OS=Homo sapiens GN=RTCB PE=1 SV=1	55.17	1	1	0	0	63000	0	63000	1	0
Q96FQ6_S10AG_HUMAN	S100A16	Protein S100-A16 OS=Homo sapiens GN=S100A16 PE=1 SV=1	11.79	1	1	0	0	52000	0	52000	1	0
P34741_SDC2_HUMAN	SDC2	Syndecan-2 OS=Homo sapiens GN=SDC2 PE=1 SV=2	22.15	2	3	0	0	220000	0	220000	1	0
Q9BRK5_CAB45_HUMAN	SDF4	45 kDa calcium-binding protein OS=Homo sapiens GN=SDF4 PE=1 SV=1	41.78	1	1	0	0	39000	0	39000	1	0
Q13435_SF3B2_HUMAN	SF3B2	Splicing factor 3B subunit 2 OS=Homo sapiens GN=SF3B2 PE=1 SV=2	100.16	1	2	0	0	120000	0	120000	1	0
Q15393_SF3B3_HUMAN	SF3B3	Splicing factor 3B subunit 3 OS=Homo sapiens GN=SF3B3 PE=1 SV=4	135.49	2	2	0	0	60000	0	60000	1	0
Q00325_MPCP_HUMAN	SLC25A3	Phosphate carrier protein, mitochondrial OS=Homo sapiens GN=SLC25A3 PE=1 SV=2	40.07	1	1	0	0	150000	0	150000	1	0
Q6ZT89_S2548_HUMAN	SLC25A48	Solute carrier family 25 member 48 OS=Homo sapiens GN=SLC25A48 PE=2 SV=2	33.42	1	1	0	0	84000	0	84000	1	0
Q9NZC9_SMAL1_HUMAN	SMARCAL1	SWI/SNF-related matrix-associated actin-dependent regulator of chromatin subfamily A-like protein 1 OS=Homo sapiens GN=SMARCAL1 PE=1 SV=1	105.87	1	1	0	0	35000	0	35000	1	0
O00161_SNP23_HUMAN	SNAP23	Synaptosomal-associated protein 23 OS=Homo sapiens GN=SNAP23 PE=1 SV=1	23.34	1	1	0	0	59000	0	59000	1	0
Q7KZF4_SND1_HUMAN	SND1	Staphylococcal nuclease domain-containing protein 1 OS=Homo sapiens GN=SND1 PE=1 SV=1	101.93	1	1	0	0	55000	0	55000	1	0
P62314_SMD1_HUMAN	SNRPD1	Small nuclear ribonucleoprotein Sm D1 OS=Homo sapiens GN=SNRPD1 PE=1 SV=1	13.27	1	1	0	0	57000	0	57000	1	0
Q13813_SPTN1_HUMAN	SPTAN1	Spectrin alpha chain, non-erythrocytic 1 OS=Homo sapiens GN=SPTAN1 PE=1 SV=3	284.36	2	2	0	0	93000	0	93000	1	0
Q01082_SPTB2_HUMAN	SPTBN1	Spectrin beta chain, non-erythrocytic 1 OS=Homo sapiens GN=SPTBN1 PE=1 SV=2	274.44	1	1	0	0	41000	0	41000	1	0
Q13242_SRSF9_HUMAN	SRSF9	Serine/arginine-rich splicing factor 9 OS=Homo sapiens GN=SRSF9 PE=1 SV=1	25.53	1	1	0	0	160000	0	160000	1	0
P51571_SSRD_HUMAN	SSR4	Translocon-associated protein subunit delta OS=Homo sapiens GN=SSR4 PE=1 SV=1	18.99	1	2	0	0	75000	0	75000	1	0
P50502_F10A1_HUMAN	ST13	Hsc70-interacting protein OS=Homo sapiens GN=ST13 PE=1 SV=2	41.31	2	2	0	0	130000	0	130000	1	0
P27105_STOM_HUMAN	STOM	Erythrocyte band 7 integral membrane protein OS=Homo sapiens GN=STOM PE=1 SV=3	31.71	7	9	0	0	630000	0	630000	1	0
B7Z645_B7Z645_HUMAN	SYNCRIP	Heterogeneous nuclear ribonucleoprotein Q OS=Homo sapiens GN=SYNCRIP PE=1 SV=1	52.01	1	1	0	0	51000	0	51000	1	0
Q15370_ELOB_HUMAN	TCEB2	Transcription elongation factor B polypeptide 2 OS=Homo sapiens GN=TCEB2 PE=1 SV=1	13.12	1	1	0	0	150000	0	150000	1	0
Q13428_TCOF_HUMAN	TCOF1	Treacle protein OS=Homo sapiens GN=TCOF1 PE=1 SV=3	152.02	1	1	0	0	60000	0	60000	1	0
Q9NZ01_TECR_HUMAN	TECR	Very-long-chain enoyl-CoA reductase OS=Homo sapiens GN=TECR PE=1 SV=1	36.01	1	1	0	0	130000	0	130000	1	0
Q6N021_TET2_HUMAN	TET2	Methylcytosine dioxygenase TET2 OS=Homo sapiens GN=TET2 PE=1 SV=3	223.67	3	3	0	0	290000	0	290000	1	0
F8VUY0_F8VUY0_HUMAN	TGIF1	Homeobox protein TGIF1 (Fragment) OS=Homo sapiens GN=TGIF1 PE=1 SV=1	24.09	1	1	0	0	62000	0	62000	1	0
Q3ZCQ8_TIM50_HUMAN	TIMM50	Mitochondrial import inner membrane translocase subunit TIM50 OS=Homo sapiens GN=TIMM50 PE=1 SV=2	39.62	1	1	0	0	14000	0	14000	1	0
P60174_TPIS_HUMAN	TPI1	Triosephosphate isomerase OS=Homo sapiens GN=TPI1 PE=1 SV=3	30.77	1	1	0	0	54000	0	54000	1	0
A0A075B6Z2_A0A075B6Z2_HUMAN	TRAJ56	Protein TRAJ56 (Fragment) OS=Homo sapiens GN=TRAJ56 PE=4 SV=1	2.22	1	2	0	0	440000000	0	440000000	1	0
Q12931_TRAP1_HUMAN	TRAP1	Heat shock protein 75 kDa, mitochondrial OS=Homo sapiens GN=TRAP1 PE=1 SV=3	80.06	1	1	0	0	52000	0	52000	1	0
Q12899_TRI26_HUMAN	TRIM26	Tripartite motif-containing protein 26 OS=Homo sapiens GN=TRIM26 PE=2 SV=1	62.13	3	3	0	0	170000	0	170000	1	0
Q9UI30_TR112_HUMAN	TRMT112	Multifunctional methyltransferase subunit TRM112-like protein OS=Homo sapiens GN=TRMT112 PE=1 SV=1	14.19	1	1	0	0	80000	0	80000	1	0
P68363_TBA1B_HUMAN	TUBA1B	Tubulin alpha-1B chain OS=Homo sapiens GN=TUBA1B PE=1 SV=1	50.12	1	1	0	0	70000	0	70000	1	0
P04350_TBB4A_HUMAN	TUBB4A	Tubulin beta-4A chain OS=Homo sapiens GN=TUBB4A PE=1 SV=2	49.55	2	3	0	0	730000	0	730000	1	0
P23258_TBG1_HUMAN	TUBG1	Tubulin gamma-1 chain OS=Homo sapiens GN=TUBG1 PE=1 SV=2	51.14	1	1	0	0	49000	0	49000	1	0
P22314_UBA1_HUMAN	UBA1	Ubiquitin-like modifier-activating enzyme 1 OS=Homo sapiens GN=UBA1 PE=1 SV=3	117.77	2	2	0	0	76000	0	76000	1	0
P23381_SYWC_HUMAN	WARS	Tryptophan--tRNA ligase, cytoplasmic OS=Homo sapiens GN=WARS PE=1 SV=2	53.13	2	2	0	0	120000	0	120000	1	0
P54577_SYYC_HUMAN	YARS	Tyrosine--tRNA ligase, cytoplasmic OS=Homo sapiens GN=YARS PE=1 SV=4	59.11	2	2	0	0	92000	0	92000	1	0
P31946_1433B_HUMAN	YWHAB	14-3-3 protein beta/alpha OS=Homo sapiens GN=YWHAB PE=1 SV=3	28.06	3	4	0	0	360000	0	360000	1	0
P61981_1433G_HUMAN	YWHAG	14-3-3 protein gamma OS=Homo sapiens GN=YWHAG PE=1 SV=2	28.28	2	2	0	0	180000	0	180000	1	0
Q7Z2W4_ZCCHV_HUMAN	ZC3HAV1	Zinc finger CCCH-type antiviral protein 1 OS=Homo sapiens GN=ZC3HAV1 PE=1 SV=3	101.37	1	1	0	0	68000	0	68000	1	0
